# Supplementary material for: An epigenome‐wide study of a needs‐based family intervention for offspring of trauma‐exposed mothers in Kosovo
Source: Brain Behav. 2024 Sep 11;14(9):e70029. doi: 10.1002/brb3.70029 (PMC11391026; doi:10.1002/brb3.70029)
Supplement: Supplementary file 2 — Supporting Information [file BRB3-14-e70029-s001.xlsx]

## Sheet: Supplementary Table 2_DMPs
	Row.names	ID	deltabeta2	chr	pos	strand	Islands_Name	Relation_to_Island	GencodeBasicV12_NAME	logFC	AveExpr	t	P.Value	adj.P.Val	B
12293	cg00392155	cg00392155	0.0307079	chr2	225305951	+	chr2:225306900-225307500	N_Shore		0.38889	2.43792	5.20795	3.01e-06	0.758746	2.91342
333847	cg11292453	cg11292453	-0.0392136	chr1	85358846	+	chr1:85358359-85359187	Island	LPAR3;LPAR3	-0.500172	-2.68187	-5.19644	3.14e-06	0.758746	2.88506
285122	cg09571353	cg09571353	0.0233419	chr3	23935663	-		OpenSea		0.349526	3.04599	5.19159	3.19e-06	0.758746	2.87312
385063	cg13149744	cg13149744	-0.0158183	chr2	95454535	+		OpenSea		-0.158194	1.94733	-5.03687	5.55e-06	0.758746	2.49296
549959	cg19075928	cg19075928	-0.013625	chr16	14165098	-	chr16:14164849-14165656	Island	MKL2;MKL2;MKL2	-0.390129	-3.81583	-5.03151	5.65e-06	0.758746	2.4798
309646	cg10429523	cg10429523	-0.0256394	chr6	125239911	+		OpenSea	RP11-510H23.1	-0.296792	2.34357	-4.96629	7.13e-06	0.758746	2.32016
46011	cg01486333	cg01486333	-0.00876836	chr19	4867859	+		OpenSea	PLIN3	-0.328383	-4.32442	-4.94802	7.6e-06	0.758746	2.2755
711959	cg25645178	cg25645178	0.0262923	chr20	30135149	-	chr20:30135076-30135292	Island	HM13	0.187308	0.713847	4.92668	8.2e-06	0.758746	2.2234
479904	cg16415121	cg16415121	-0.0196966	chr6	88299659	+	chr6:88299620-88299945	Island	ORC3;ORC3;ORC3;RARS2;RARS2;ORC3;RARS2	-0.376252	-3.40862	-4.88188	9.6e-06	0.758746	2.11414
541837	cg18741810	cg18741810	-0.0153432	chr1	14813350	-		OpenSea		-0.267819	3.00031	-4.82741	1.16e-05	0.758746	1.98159
511941	cg17558817	cg17558817	0.0331144	chr2	106475496	+		OpenSea		0.246863	1.60026	4.8184	1.2e-05	0.758746	1.95968
227770	cg07590839	cg07590839	0.0128563	chr2	233415449	-	chr2:233415005-233415811	Island	EIF4E2;EIF4E2;EIF4E2;EIF4E2;EIF4E2;EIF4E2;TIGD1	0.496285	-4.37934	4.78533	1.35e-05	0.758746	1.87941
322359	cg10878914	cg10878914	0.0370684	chr19	48673765	-	chr19:48673329-48673956	Island	LIG1;LIG1;LIG1;LIG1;C19orf68;LIG1	0.495269	-2.32124	4.75334	1.51e-05	0.758746	1.80186
62399	cg02031723	cg02031723	-0.00930712	chr18	72571568	+		OpenSea		-0.310169	4.0497	-4.7526	1.51e-05	0.758746	1.80009
161143	cg05330314	cg05330314	0.0223676	chr2	144192844	+		OpenSea	AC096558.1;RP11-570L15.2;AC096558.1;AC096558.1	0.251125	2.23305	4.73062	1.63e-05	0.758746	1.74687
288785	cg09699928	cg09699928	-0.015545	chr17	18758553	+	chr17:18761273-18761853	N_Shelf	PRPSAP2	-0.176527	2.68575	-4.69506	1.85e-05	0.758746	1.66093
550273	cg19089033	cg19089033	-0.0320798	chr1	51434335	+	chr1:51433762-51435505	Island	CDKN2C;CDKN2C;CDKN2C	-0.339371	-2.33067	-4.68818	1.89e-05	0.758746	1.64433
332745	cg11251971	cg11251971	-0.0442628	chr5	139587026	+		OpenSea	CYSTM1	-0.228343	0.717403	-4.68879	1.89e-05	0.758746	1.64579
572188	cg19968421	cg19968421	0.0108748	chr6	33395430	-	chr6:33396050-33396296	N_Shore	SYNGAP1	0.214829	-3.50573	4.67309	1.99e-05	0.758746	1.60793
476259	cg16288570	cg16288570	-0.0205149	chr11	59522428	+	chr11:59522425-59523303	Island	AP000640.10;STX3;STX3;AP000640.10;STX3;STX3	-0.554925	-3.45148	-4.63316	2.29e-05	0.758746	1.51173
40964	cg01318691	cg01318691	-0.0087951	chr1	6845281	-	chr1:6844313-6846366	Island	CAMTA1;CAMTA1;CAMTA1;CAMTA1;CAMTA1;RP11-312B8.1;CAMTA1	-0.229543	-4.07581	-4.63228	2.3e-05	0.758746	1.50963
314664	cg10601057	cg10601057	-0.00893642	chr2	231639268	+		OpenSea		-0.290157	4.09823	-4.59307	2.63e-05	0.758746	1.41539
385924	cg13180282	cg13180282	0.0102221	chr3	72818986	+		OpenSea	SHQ1	0.218131	3.39223	4.58507	2.7e-05	0.758746	1.3962
566328	cg19743721	cg19743721	0.0253071	chr7	102100957	-	chr7:102097927-102098384	S_Shelf		0.210235	1.11417	4.5727	2.82e-05	0.758746	1.36653
220861	cg07353572	cg07353572	0.0151436	chr1	91966518	-	chr1:91966263-91966999	Island	CDC7;CDC7;CDC7;CDC7;CDC7	0.4541	-4.44192	4.57108	2.84e-05	0.758746	1.36265
563094	cg19616773	cg19616773	0.00835762	chr1	220510161	+		OpenSea		0.192912	3.52359	4.53764	3.18e-05	0.758746	1.2826
167531	cg05549717	cg05549717	-0.0246102	chr16	71187322	+		OpenSea		-0.14472	0.51256	-4.50033	3.62e-05	0.758746	1.19346
652647	cg23281167	cg23281167	0.0340005	chr2	26293105	+		OpenSea		0.238645	-1.49601	4.48943	3.75e-05	0.758746	1.16746
119931	cg03946667	cg03946667	-0.033423	chr5	135394361	+		OpenSea	TGFBI	-0.149167	1.02311	-4.48775	3.78e-05	0.758746	1.16345
484171	cg16563178	cg16563178	0.0156458	chr3	50358443	+	chr3:50358378-50359606	Island	HYAL2;HYAL2;HYAL2;HYAL2;HYAL2;TUSC2	0.100297	-0.426352	4.48103	3.86e-05	0.758746	1.14742
231630	cg07724259	cg07724259	-0.0129057	chr18	2913254	+	chr18:2913059-2913307	Island		-0.357479	3.65993	-4.46977	4.01e-05	0.758746	1.1206
589490	cg20687616	cg20687616	-0.0178512	chr1	56883736	-		OpenSea		-0.411704	3.57838	-4.46273	4.11e-05	0.758746	1.10384
720516	cg26001902	cg26001902	0.03658	chr2	108602979	+	chr2:108602824-108603467	Island	SLC5A7;SLC5A7;SLC5A7;SLC5A7;SLC5A7	0.349401	-1.49097	4.4554	4.22e-05	0.758746	1.0864
190729	cg06352088	cg06352088	0.0112953	chr2	101889754	+		OpenSea	RNF149;SNORD89	0.335259	3.81892	4.45247	4.26e-05	0.758746	1.07944
311042	cg10478435	cg10478435	0.0169336	chr17	21280288	+	chr17:21279506-21281574	Island	KCNJ12	0.459711	-3.71896	4.43592	4.51e-05	0.758746	1.04011
115491	cg03788409	cg03788409	-0.0103633	chr1	207155226	+		OpenSea		-0.206313	3.45034	-4.4347	4.52e-05	0.758746	1.03722
85354	cg02790177	cg02790177	-0.0156288	chr10	122216372	-	chr10:122216259-122217377	Island	PPAPDC1A;PPAPDC1A	-0.172387	-2.31877	-4.43509	4.52e-05	0.758746	1.03814
406848	cg13880275	cg13880275	0.0441885	chr19	8657122	-	chr19:8656788-8657917	Island		0.365893	-1.6078	4.43002	4.6e-05	0.758746	1.02609
192799	cg06425026	cg06425026	-0.0174901	chr16	2577404	-	chr16:2577802-2578367	N_Shore	CEMP1;AMDHD2	-0.184272	2.05824	-4.41823	4.79e-05	0.758746	0.998106
266198	cg08910906	cg08910906	0.0216428	chr1	75541052	+		OpenSea		0.301151	-2.99297	4.39689	5.14e-05	0.758746	0.947526
308098	cg10372813	cg10372813	0.0202669	chr20	34359876	-	chr20:34359673-34360250	Island	PHF20;PHF20;PHF20	0.430677	-3.69159	4.3958	5.16e-05	0.758746	0.944959
134118	cg04418999	cg04418999	0.0196932	chr7	75681181	+	chr7:75677041-75677767	S_Shelf	MDH2;MDH2	0.325744	3.208	4.39133	5.24e-05	0.758746	0.934351
21851	cg00692774	cg00692774	-0.0316654	chr2	10223596	+	chr2:10219802-10221016	S_Shelf	AC104794.4	-0.271487	1.82901	-4.39118	5.25e-05	0.758746	0.934
374209	cg12746496	cg12746496	0.0348699	chr11	64808126	-	chr11:64808330-64809264	N_Shore	SAC3D1;SAC3D1;SAC3D1;SAC3D1	0.219524	-0.087637	4.38952	5.28e-05	0.758746	0.930085
764588	ch.16.296248R	ch.16.296248R	0.0107837	chr16	6867102	+		OpenSea	RBFOX1;RBFOX1;RBFOX1	0.246674	-3.69741	4.38694	5.32e-05	0.758746	0.923968
108583	cg03558299	cg03558299	0.00577161	chr20	47662597	+	chr20:47662732-47663449	N_Shore	CSE1L;CSE1L;CSE1L;CSE1L;RP1-155G6.4	0.186613	-4.07176	4.38376	5.38e-05	0.758746	0.916452
250374	cg08369368	cg08369368	-0.0417435	chr5	176559881	-	chr5:176558852-176561652	Island	NSD1;NSD1;NSD1;NSD1	-0.545842	-1.48127	-4.3831	5.39e-05	0.758746	0.914889
548559	cg19016171	cg19016171	-0.0148575	chr11	115085387	+		OpenSea	CADM1;CADM1	-0.260355	3.26426	-4.37262	5.59e-05	0.758746	0.890094
695989	cg25004840	cg25004840	0.0406511	chr2	235330993	-		OpenSea		0.204769	0.370811	4.36958	5.64e-05	0.758746	0.882903
1492	cg00043664	cg00043664	0.0100523	chr14	62357432	+		OpenSea	CTD-2277K2.1;CTD-2277K2.1	0.16763	2.90207	4.36976	5.64e-05	0.758746	0.88333
667461	cg23877401	cg23877401	-0.0116137	chr12	122017247	-	chr12:122016170-122017693	Island	KDM2B;RP13-941N14.1	-0.345074	-3.97491	-4.36958	5.64e-05	0.758746	0.882907
651845	cg23249710	cg23249710	-0.0122646	chr6	117996544	+	chr6:117996395-117997375	Island	NUS1	-0.333192	-3.91651	-4.36906	5.65e-05	0.758746	0.881668
696543	cg25023843	cg25023843	0.0223214	chr1	8814305	+		OpenSea	RERE;RERE;RERE	0.340764	2.88334	4.36412	5.75e-05	0.758746	0.870015
503481	cg17257934	cg17257934	-0.0315597	chr12	131690459	-		OpenSea	RP11-638F5.1;RP11-638F5.1	-0.314276	2.04656	-4.36058	5.82e-05	0.758746	0.861651
504487	cg17294693	cg17294693	-0.0216113	chr11	119558088	-		OpenSea	PVRL1	-0.0938102	0.479679	-4.35618	5.91e-05	0.758746	0.851252
349632	cg11855821	cg11855821	0.0280286	chr5	83018669	-	chr5:83017894-83018358	S_Shore	HAPLN1	0.241275	1.46014	4.3552	5.93e-05	0.758746	0.848943
234574	cg07825685	cg07825685	0.011117	chr2	88428170	-		OpenSea	FABP1;FABP1;FABP1	0.257252	3.63262	4.34767	6.08e-05	0.758746	0.831171
559864	cg19486730	cg19486730	0.0148606	chr16	70430522	+		OpenSea	RP11-529K1.4	0.148884	2.23638	4.34334	6.17e-05	0.758746	0.820945
198199	cg06611375	cg06611375	-0.00926114	chr1	117602117	+	chr1:117602388-117603270	N_Shore	TTF2;TTF2;RP11-27K13.3	-0.296116	-4.07651	-4.33664	6.31e-05	0.758746	0.805148
144494	cg04775706	cg04775706	-0.0105738	chr9	37296716	-		OpenSea	AL158155.1;ZCCHC7;ZCCHC7	-0.272731	3.70844	-4.33626	6.32e-05	0.758746	0.80425
716304	cg25823979	cg25823979	-0.0124891	chr7	95432614	-		OpenSea	DYNC1I1;DYNC1I1;DYNC1I1;DYNC1I1;DYNC1I1;DYNC1I1;DYNC1I1	-0.207524	2.87285	-4.33608	6.32e-05	0.758746	0.803824
241507	cg08067438	cg08067438	0.0187456	chr13	80054987	+	chr13:80055066-80055713	N_Shore	NDFIP2;NDFIP2-AS1	0.168865	-1.49347	4.31729	6.73e-05	0.758746	0.759547
97485	cg03189479	cg03189479	-0.0102448	chr6	68598701	+		OpenSea	AL713998.1	-0.173559	2.99901	-4.3166	6.75e-05	0.758746	0.757944
395400	cg13507948	cg13507948	-0.00849924	chr14	23235950	-	chr14:23235774-23236578	Island	OXA1L;CTD-2555K7.2;CTD-2555K7.2;OXA1L;OXA1L;OXA1L;CTD-2555K7.2	-0.242301	-4.04422	-4.31211	6.85e-05	0.758746	0.747375
72164	cg02356344	cg02356344	0.0265491	chr10	22896310	+		OpenSea		0.147514	0.465293	4.30308	7.06e-05	0.758746	0.726124
615137	cg21738971	cg21738971	-0.0106803	chr2	106810986	-	chr2:106809942-106811175	Island	UXS1;UXS1;UXS1	-0.312578	-3.68348	-4.30087	7.12e-05	0.758746	0.720926
225232	cg07503785	cg07503785	-0.0253189	chr11	76033473	+	chr11:76032911-76033392	S_Shore		-0.246111	1.67384	-4.29961	7.15e-05	0.758746	0.717967
584620	cg20483671	cg20483671	-0.0276963	chr2	120041737	-		OpenSea		-0.127086	-0.0544514	-4.29739	7.2e-05	0.758746	0.712742
765564	ch.5.28120096R	ch.5.28120096R	0.0048363	chr5	28084339	+		OpenSea		0.207492	-4.53422	4.2957	7.24e-05	0.758746	0.708789
656334	cg23432306	cg23432306	-0.00967142	chr11	77348958	-	chr11:77348423-77348959	Island	CLNS1A;CLNS1A;CLNS1A;CLNS1A;CLNS1A	-0.310452	-3.98226	-4.28844	7.42e-05	0.758746	0.691724
333823	cg11291798	cg11291798	0.017265	chr7	143103859	+		OpenSea	AC092214.10	0.142788	1.49213	4.28531	7.5e-05	0.758746	0.684383
247302	cg08261878	cg08261878	0.0179736	chr2	219925330	-	chr2:219924819-219926130	Island	IHH	0.439772	-3.73865	4.27583	7.74e-05	0.758746	0.662129
665411	cg23793364	cg23793364	-0.0114738	chr21	33784795	-	chr21:33783914-33785717	Island	FAM176C;FAM176C;FAM176C;FAM176C	-0.301629	-3.94823	-4.27326	7.81e-05	0.758746	0.656101
376485	cg12830869	cg12830869	-0.00887823	chr7	47733122	-		OpenSea		-0.166662	3.04525	-4.25342	8.34e-05	0.758746	0.609606
745975	cg26984131	cg26984131	-0.00996849	chr2	239367999	-		OpenSea		-0.162639	3.00399	-4.24786	8.5e-05	0.758746	0.596576
739046	cg26719995	cg26719995	-0.00912872	chr2	27309153	+	chr2:27308546-27309770	Island	KHK;KHK;KHK;EMILIN1;EMILIN1	-0.252754	-4.03046	-4.24635	8.54e-05	0.758746	0.593038
366757	cg12477268	cg12477268	-0.0148445	chr12	2144332	+		OpenSea		-0.418461	-4.05935	-4.23922	8.75e-05	0.758746	0.576352
130331	cg04290376	cg04290376	-0.0146726	chr6	26056765	-	chr6:26056167-26056798	Island	HIST1H1C	-0.347663	-3.66549	-4.23795	8.79e-05	0.758746	0.5734
541087	cg18712672	cg18712672	0.00818859	chr15	55489241	-	chr15:55488742-55489294	Island	RSL24D1;RSL24D1;RSL24D1	0.378974	-4.47651	4.23571	8.85e-05	0.758746	0.568162
375618	cg12799282	cg12799282	-0.0188289	chr1	18391989	-		OpenSea	RP11-174G17.2	-0.298702	2.88534	-4.23267	8.94e-05	0.758746	0.561042
33068	cg01056853	cg01056853	-0.0103425	chr6	13272338	-		OpenSea	PHACTR1;PHACTR1;TBC1D7	-0.145439	2.56129	-4.2306	9.01e-05	0.758746	0.556212
746495	cg27003968	cg27003968	-0.0298871	chr19	41711984	-		OpenSea	CYP2S1	-0.246794	0.905826	-4.23023	9.02e-05	0.758746	0.555352
586046	cg20545544	cg20545544	0.043091	chr12	54673867	+	chr12:54673814-54674988	Island	HNRNPA1;CBX5;CBX5;RP11-968A15.8;HNRNPA1;HNRNPA1;HNRNPA1;HNRNPA1;HNRNPA1;CBX5;CBX5	0.317911	-1.24767	4.22876	9.06e-05	0.758746	0.551908
284678	cg09555920	cg09555920	0.02204	chr5	55797994	-		OpenSea		0.146448	1.55953	4.22805	9.08e-05	0.758746	0.550245
236170	cg07882345	cg07882345	-0.0198043	chr15	77865455	+		OpenSea	RP11-307C19.2	-0.112289	0.641352	-4.2257	9.15e-05	0.758746	0.544759
104270	cg03416852	cg03416852	0.016666	chr2	46157797	-		OpenSea		0.170148	2.33801	4.22401	9.21e-05	0.758746	0.540809
640074	cg22783100	cg22783100	-0.026719	chr9	130548193	+	chr9:130547264-130549117	Island	CDK9;CDK9;CDK9	-0.388221	-3.03335	-4.21179	9.59e-05	0.758746	0.512284
26412	cg00841725	cg00841725	0.0177787	chr13	113655538	+	chr13:113656116-113656379	N_Shore	MCF2L;MCF2L;MCF2L	0.111384	-1.11841	4.20974	9.66e-05	0.758746	0.507502
259921	cg08699355	cg08699355	-0.0103845	chr12	80328999	+	chr12:80328326-80329302	Island	RP11-84G21.1;PPP1R12A;PPP1R12A;PPP1R12A;PPP1R12A;RP11-84G21.1	-0.31	-4.11869	-4.20788	9.72e-05	0.758746	0.503166
200370	cg06681240	cg06681240	-0.0134907	chr2	121796984	+		OpenSea		-0.298027	3.35256	-4.20411	9.84e-05	0.758746	0.494376
4446	cg00136173	cg00136173	-0.0136132	chr5	176045746	-	chr5:176046143-176047641	N_Shore		-0.206592	2.84762	-4.20392	9.84e-05	0.758746	0.493933
167938	cg05565400	cg05565400	-0.0134256	chr11	15963106	+	chr11:15962882-15963223	Island		-0.303331	3.66036	-4.19692	0.000100766	0.758746	0.477619
108974	cg03571145	cg03571145	-0.0278797	chr8	146021168	+	chr8:146023902-146024734	N_Shelf		-0.194095	0.0196465	-4.18347	0.000105378	0.758746	0.44629
260065	cg08704302	cg08704302	-0.0112077	chr15	65373833	+	chr15:65369126-65370453	S_Shelf		-0.130316	2.5445	-4.183	0.000105545	0.758746	0.445183
756111	cg27376148	cg27376148	-0.0501438	chr20	56649826	+		OpenSea		-0.38769	1.09221	-4.17799	0.000107317	0.758746	0.433527
74062	cg02416986	cg02416986	-0.0176214	chr1	44446201	-	chr1:44444635-44445622	S_Shore	B4GALT2;B4GALT2;B4GALT2;B4GALT2	-0.127413	1.7153	-4.17668	0.000107784	0.758746	0.430482
386761	cg13211785	cg13211785	-0.0185322	chr19	18063048	+	chr19:18062912-18063314	Island	KCNN1;KCNN1	-0.446625	-3.89127	-4.17568	0.000108144	0.758746	0.428152
533400	cg18400845	cg18400845	0.0298117	chr11	31837960	+	chr11:31831620-31839038	Island	RCN1;RCN1;RCN1;PAX6;PAX6	0.289375	-1.73668	4.17425	0.000108657	0.758746	0.424838
735166	cg26569670	cg26569670	-0.0318899	chr8	71315609	+	chr8:71314145-71316770	Island	NCOA2	-0.368172	-2.24985	-4.17415	0.000108691	0.758746	0.424615
202508	cg06750799	cg06750799	0.0170988	chr10	96366422	-		OpenSea	RP11-119K6.6	0.186831	2.63486	4.17348	0.000108937	0.758746	0.423038
141871	cg04684049	cg04684049	0.0403347	chr4	78230300	-		OpenSea	CCNG2	0.300705	-1.45885	4.17206	0.000109452	0.758746	0.419734
17117	cg00542689	cg00542689	-0.0105932	chr9	16120884	-		OpenSea	RP11-536D16.2	-0.14347	2.73522	-4.17179	0.000109549	0.758746	0.419115
220951	cg07356667	cg07356667	-0.0137252	chr10	134659356	+		OpenSea		-0.141732	2.25163	-4.16473	0.000112145	0.758746	0.402717
92875	cg03034552	cg03034552	0.0213861	chr22	20756053	-	chr22:20759743-20760923	N_Shelf		0.150551	1.4003	4.15765	0.000114812	0.758746	0.386256
87675	cg02867818	cg02867818	0.0078985	chr10	180329	+	chr10:180582-182452	N_Shore	ZMYND11;ZMYND11;ZMYND11;ZMYND11;ZMYND11;ZMYND11	0.286485	-4.68523	4.15705	0.000115039	0.758746	0.384872
66376	cg02164492	cg02164492	0.00969758	chr11	46414469	-	chr11:46410921-46414687	Island		0.18125	-3.43678	4.15498	0.000115832	0.758746	0.380064
119036	cg03914820	cg03914820	0.0182717	chr20	2864932	+		OpenSea	PTPRA;PTPRA;PTPRA;PTPRA;PTPRA;PTPRA;PTPRA	0.193077	1.81508	4.15385	0.000116268	0.758746	0.377432
727347	cg26271045	cg26271045	-0.0258476	chr2	238535754	+	chr2:238535561-238536840	Island	LRRFIP1	-0.242152	-1.45363	-4.15015	0.000117703	0.758746	0.368845
555612	cg19309928	cg19309928	0.0315457	chr11	102177187	-		OpenSea		0.381251	2.34318	4.14869	0.000118273	0.758746	0.365456
659126	cg23540938	cg23540938	-0.0169079	chr18	44494277	+	chr18:44496910-44497832	N_Shelf	PIAS2	-0.308043	3.26496	-4.13786	0.000122588	0.758746	0.34036
247568	cg08269911	cg08269911	-0.0104743	chr13	25875327	-	chr13:25874994-25876200	Island	NUPL1;NUPL1;RP11-271M24.2;NUPL1;NUPL1;NUPL1	-0.284588	-3.55796	-4.13519	0.000123676	0.758746	0.334176
686490	cg24632582	cg24632582	-0.025482	chr15	41233701	-	chr15:41233833-41234391	N_Shore		-0.147077	0.632289	-4.13501	0.00012375	0.758746	0.333755
270687	cg09072630	cg09072630	0.0111112	chr14	22642536	-		OpenSea		0.282643	3.65533	4.13473	0.000123866	0.758746	0.333096
15838	cg00502555	cg00502555	-0.00932722	chr19	1103806	+	chr19:1103722-1105758	Island	GPX4	-0.395087	-4.59993	-4.12265	0.000128911	0.758746	0.305134
180936	cg06004525	cg06004525	-0.00918612	chr1	248894538	-		OpenSea		-0.205885	3.66346	-4.12038	0.000129882	0.758746	0.299877
672630	cg24074495	cg24074495	0.0164749	chr5	52095950	+	chr5:52095811-52096025	Island	PELO;ITGA1;PELO	0.215467	-2.63919	4.11963	0.000130203	0.758746	0.298149
127700	cg04204452	cg04204452	-0.0287734	chr17	1479213	+	chr17:1478584-1479214	Island		-0.128918	-0.0850317	-4.11848	0.000130701	0.758746	0.295476
515293	cg17690930	cg17690930	-0.00742402	chr20	1834104	-		OpenSea		-0.144734	2.85601	-4.11722	0.000131246	0.758746	0.292558
597716	cg21025551	cg21025551	-0.0104996	chr22	25960696	-	chr22:25960959-25961368	N_Shore	CTA-407F11.8;CTA-407F11.8;ADRBK2;CTA-407F11.8;ADRBK2	-0.302926	-4.19016	-4.11687	0.000131395	0.758746	0.291766
250562	cg08376055	cg08376055	-0.0180001	chr1	1447341	+	chr1:1446878-1448205	Island	ATAD3A;ATAD3A;ATAD3A	-0.245844	-2.77148	-4.109	0.000134854	0.758746	0.273562
154186	cg05094381	cg05094381	-0.00906304	chr12	12714223	-	chr12:12714633-12715200	N_Shore	DUSP16	-0.223652	-3.81184	-4.10769	0.00013544	0.758746	0.27052
606324	cg21373064	cg21373064	-0.0119118	chr7	139044445	+	chr7:139043885-139045478	Island	LUC7L2;LUC7L2;LUC7L2	-0.31039	-4.11925	-4.10726	0.000135632	0.758746	0.269528
695790	cg24997186	cg24997186	-0.016456	chr20	1455573	-		OpenSea	RP4-776F14.3;SIRPB2	-0.209603	2.77742	-4.10715	0.00013568	0.758746	0.269283
624848	cg22140109	cg22140109	-0.00978046	chr12	113856779	-		OpenSea		-0.210995	3.41667	-4.10679	0.00013584	0.758746	0.268455
401999	cg13717325	cg13717325	-0.0331494	chr20	20824962	-		OpenSea		-0.183967	0.799092	-4.10479	0.000136738	0.758746	0.26384
312617	cg10529638	cg10529638	-0.00978779	chr16	89152029	+		OpenSea		-0.379174	4.38345	-4.10202	0.000137994	0.758746	0.257433
517953	cg17792379	cg17792379	-0.0110719	chr10	71574343	-		OpenSea		-0.188653	2.97133	-4.10053	0.000138675	0.758746	0.253986
479189	cg16391608	cg16391608	-0.0147246	chr1	156146608	-		OpenSea		-0.145719	2.08751	-4.09872	0.000139503	0.758746	0.249812
132090	cg04349438	cg04349438	0.021282	chr22	28839352	+		OpenSea	TTC28	0.28732	-2.71819	4.09847	0.00013962	0.758746	0.249226
2560	cg00078676	cg00078676	0.0315598	chr2	120949686	+		OpenSea	Y_RNA;AC012363.4	0.210618	0.979796	4.0962	0.000140667	0.758746	0.243992
100902	cg03305454	cg03305454	-0.0119956	chr3	42843817	+	chr3:42845436-42846355	N_Shore	HIGD1A;HIGD1A;HIGD1A;HIGD1A	-0.361021	3.86702	-4.09269	0.000142302	0.758746	0.235893
255174	cg08536021	cg08536021	0.0109919	chr12	45884048	-		OpenSea		0.481656	4.10137	4.09192	0.000142666	0.758746	0.234103
414896	cg14137286	cg14137286	-0.0146354	chr10	31288997	-		OpenSea	ZNF438;ZNF438;ZNF438;ZNF438;ZNF438	-0.268147	3.32165	-4.09176	0.00014274	0.758746	0.233742
83609	cg02733795	cg02733795	0.0254338	chr6	33422526	-	chr6:33422046-33422530	Island	ZBTB9;ZBTB9;ZBTB9;ZBTB9	0.166626	0.133749	4.09049	0.000143337	0.758746	0.230818
210497	cg07008776	cg07008776	-0.0151675	chr9	131923725	+		OpenSea		-0.176077	2.53069	-4.08589	0.000145526	0.758746	0.220198
532366	cg18358754	cg18358754	0.0163462	chr5	154317884	+	chr5:154317459-154317930	Island	GEMIN5	0.434718	-4.08962	4.08075	0.000148006	0.758746	0.208355
607128	cg21408513	cg21408513	-0.0205832	chr9	136243232	-	chr9:136242306-136243549	Island	SURF4;C9orf96;SURF4;C9orf96;SURF4;C9orf96;C9orf96;SURF4;SURF4	-0.234822	-2.64687	-4.0765	0.00015009	0.758746	0.198555
253656	cg08484337	cg08484337	0.00840468	chr6	31590563	-	chr6:31587779-31589024	S_Shore	PRRC2A;PRRC2A;PRRC2A;PRRC2A;SNORA38	0.195456	3.38501	4.07013	0.000153264	0.758746	0.183892
589023	cg20670020	cg20670020	-0.0366746	chr10	134250521	+		OpenSea	RP11-432J24.3	-0.304046	1.9569	-4.07007	0.000153293	0.758746	0.183757
46093	cg01489508	cg01489508	-0.037412	chr12	12377151	+		OpenSea		-0.645231	2.70697	-4.06997	0.000153344	0.758746	0.183526
29291	cg00936449	cg00936449	0.0215364	chr17	63119501	-	chr17:63119227-63119706	Island		0.220119	-1.50929	4.06958	0.00015354	0.758746	0.182628
742907	cg26870438	cg26870438	-0.0424929	chr10	6186015	+	chr10:6186520-6187855	N_Shore	PFKFB3;PFKFB3;PFKFB3	-0.193278	0.72456	-4.06891	0.000153882	0.758746	0.181071
716725	cg25840752	cg25840752	0.00823818	chr7	105807385	-		OpenSea		0.242159	-3.89154	4.06693	0.000154886	0.758746	0.176511
90355	cg02952735	cg02952735	-0.0158048	chr7	107384187	+	chr7:107383657-107385021	Island	CBLL1;AC002467.5;AC002467.7;CBLL1;CBLL1;CBLL1	-0.354972	-3.66746	-4.06573	0.000155495	0.758746	0.173761
158835	cg05251122	cg05251122	-0.0123186	chr9	33025100	+	chr9:33025082-33025797	Island	APTX;APTX;DNAJA1;DNAJA1;DNAJA1	-0.401217	-4.26023	-4.06488	0.000155928	0.758746	0.171811
120719	cg03973420	cg03973420	0.0159609	chr7	156025802	-		OpenSea		0.167187	2.07817	4.06317	0.000156808	0.758746	0.167866
661316	cg23631538	cg23631538	0.025048	chr1	111743537	-	chr1:111746337-111747303	N_Shelf	DENND2D;CHI3L2;DENND2D;CHI3L2	0.139593	0.868144	4.05905	0.000158942	0.758746	0.158392
437309	cg14870616	cg14870616	-0.0135143	chr16	23586781	+		OpenSea		-0.180358	2.81726	-4.05654	0.000160258	0.758746	0.152615
222277	cg07401103	cg07401103	0.0233891	chr8	103134983	+	chr8:103135914-103136775	N_Shore	NCALD;NCALD;NCALD	0.165575	1.48167	4.05637	0.000160345	0.758746	0.152235
699372	cg25137711	cg25137711	-0.0160385	chr1	48059173	-	chr1:48058793-48059230	Island		-0.371303	-3.79061	-4.05627	0.0001604	0.758746	0.151992
724381	cg26155156	cg26155156	0.00496114	chr7	1643725	+	chr7:1643623-1643848	Island		0.107696	3.60703	4.05052	0.000163453	0.758746	0.138775
333102	cg11265041	cg11265041	-0.00960102	chr5	1036462	+	chr5:1037964-1038426	N_Shore	NKD2	-0.28492	4.20145	-4.04941	0.000164049	0.758746	0.136226
684354	cg24544925	cg24544925	0.00751367	chr16	75182814	-	chr16:75182243-75182846	Island	ZFP1;ZFP1;ZFP1;ZFP1;ZFP1;ZFP1;ZFP1	0.180111	-3.67514	4.04455	0.000166684	0.758746	0.125056
246483	cg08235557	cg08235557	0.0375531	chr1	26950602	-	chr1:26946844-26948076	S_Shelf		0.39244	2.18968	4.0409	0.000168686	0.758746	0.116688
765579	ch.5.3497740R	ch.5.3497740R	0.00787519	chr5	179273185	+	chr5:179276846-179277068	N_Shelf	C5orf45	0.178811	-3.62294	4.04021	0.000169069	0.758746	0.115095
699104	cg25127315	cg25127315	-0.0167063	chr6	109169227	-	chr6:109169468-109170103	N_Shore	ARMC2;ARMC2	-0.225655	-2.5598	-4.03618	0.000171312	0.758746	0.105856
13489	cg00428944	cg00428944	-0.0227413	chr8	101963525	+	chr8:101962644-101965427	Island	YWHAZ;YWHAZ;YWHAZ;YWHAZ;YWHAZ;YWHAZ;YWHAZ;YWHAZ;YWHAZ;YWHAZ;YWHAZ;YWHAZ	-0.264842	-2.25226	-4.03432	0.000172362	0.758746	0.101574
114610	cg03758392	cg03758392	0.00775412	chr3	184870408	+	chr3:184870185-184871525	Island		0.191257	-3.67594	4.03239	0.000173451	0.758746	0.0971562
271863	cg09114799	cg09114799	0.00653182	chr12	48152515	-	chr12:48152554-48153146	N_Shore	RAPGEF3;RAPGEF3;RAPGEF3;RAPGEF3;RAPGEF3;RAPGEF3;RAPGEF3;RAPGEF3;SLC48A1;RAPGEF3;RAPGEF3;RAPGEF3	0.223452	-4.06586	4.0308	0.000174357	0.758746	0.0935047
742557	cg26856443	cg26856443	0.0209419	chr13	114890296	+		OpenSea		0.232582	2.58908	4.03023	0.000174684	0.758746	0.0921927
217893	cg07252991	cg07252991	-0.0157015	chr20	55892112	-		OpenSea		-0.151725	2.11215	-4.02987	0.000174886	0.758746	0.0913802
156615	cg05177932	cg05177932	-0.0228054	chr16	89631655	-	chr16:89632592-89632799	N_Shore		-0.299851	2.79342	-4.02899	0.000175393	0.758746	0.0893518
704035	cg25330248	cg25330248	-0.0108052	chr9	6214616	-		OpenSea	IL33;IL33	-0.201442	3.32049	-4.02811	0.000175898	0.758746	0.0873374
298843	cg10053572	cg10053572	-0.0104655	chr2	205698591	-		OpenSea	PARD3B	-0.204838	3.39343	-4.02184	0.000179539	0.758746	0.0729722
565884	cg19726253	cg19726253	-0.0152569	chr12	10749762	-		OpenSea	KLRAP1	-0.339062	3.40601	-4.02026	0.000180471	0.758746	0.0693437
543082	cg18788872	cg18788872	0.00756721	chr11	32605728	+	chr11:32605183-32605729	Island	EIF3M;EIF3M	0.166561	-3.64333	4.0198	0.000180741	0.758746	0.0682952
571162	cg19928336	cg19928336	-0.0203874	chr7	105029485	+	chr7:105028260-105029774	Island	SRPK2	-0.433912	-3.53853	-4.01902	0.000181201	0.758746	0.0665112
168439	cg05582926	cg05582926	0.0257797	chr1	201857693	-		OpenSea	SHISA4;SHISA4	0.310052	-1.96167	4.01792	0.000181857	0.758746	0.0639765
694273	cg24933395	cg24933395	-0.00939107	chr17	18236087	+		OpenSea		-0.185581	3.03957	-4.01626	0.000182843	0.758746	0.0601848
238757	cg07969609	cg07969609	0.0283474	chr8	98438319	+		OpenSea		0.34274	2.53139	4.01573	0.000183161	0.758746	0.0589701
637364	cg22672716	cg22672716	0.0106257	chr1	4230760	-		OpenSea		0.255379	3.54426	4.01072	0.00018618	0.758746	0.047505
552568	cg19185686	cg19185686	-0.019582	chr6	24402120	+	chr6:24403089-24403686	N_Shore	MRS2;MRS2;MRS2;MRS2;MRS2	-0.345646	3.10651	-4.00969	0.00018681	0.758746	0.0451354
17690	cg00560722	cg00560722	0.0242799	chr10	101989177	+	chr10:101989127-101989533	Island	RP11-316M21.6	0.435393	-3.21755	4.00626	0.000188908	0.758746	0.0373049
588711	cg20657098	cg20657098	0.0299754	chr20	13765530	+	chr20:13765166-13765909	Island	ESF1;C20orf7;C20orf7;ESF1;C20orf7;C20orf7	0.397908	-2.3158	4.00448	0.000190011	0.758746	0.0332245
745074	cg26950369	cg26950369	-0.0228854	chr2	167816565	-		OpenSea		-0.243637	2.38341	-4.00312	0.000190854	0.758746	0.0301203
551396	cg19133964	cg19133964	-0.0362426	chr1	224622118	-	chr1:224621560-224622106	S_Shore	CNIH3;WDR26;WDR26	-0.282254	-1.18402	-4.00257	0.000191195	0.758746	0.0288674
279912	cg09389118	cg09389118	-0.018104	chr3	168603103	+		OpenSea		-0.235184	2.68705	-4.00235	0.000191337	0.758746	0.0283467
248039	cg08285388	cg08285388	-0.0168031	chr17	27230177	+	chr17:27229475-27230178	Island	DHRS13;DHRS13	-0.194108	-2.37195	-3.99925	0.000193277	0.758746	0.021271
71279	cg02326806	cg02326806	0.0473734	chr15	96887461	-	chr15:96887415-96887616	Island		0.342412	-0.704567	3.99907	0.000193389	0.758746	0.0208674
41259	cg01329153	cg01329153	-0.0106332	chr1	8417399	-	chr1:8418322-8418857	N_Shore		-0.16465	2.89468	-3.99546	0.000195681	0.758746	0.0126048
142215	cg04696756	cg04696756	-0.0177702	chr11	64788925	+		OpenSea	SNX15	-0.121271	1.43678	-3.99104	0.000198517	0.758746	0.0025123
409432	cg13962025	cg13962025	0.0258496	chr7	43946704	-	chr7:43945583-43946456	S_Shore	URGCP;URGCP;URGCP;URGCP;URGCP;URGCP;URGCP	0.256246	0.723022	3.99015	0.000199094	0.758746	0.000478768
584832	cg20492680	cg20492680	-0.0119467	chr2	99797538	-	chr2:99797348-99797623	Island	MRPL30;C2orf15;MRPL30;MRPL30;MITD1;MRPL30	-0.251069	-3.43016	-3.98859	0.000200106	0.758746	-0.00307625
328052	cg11085265	cg11085265	-0.0161882	chr5	8849437	+		OpenSea	RP11-143A12.3;RP11-143A12.3	-0.248685	2.93761	-3.98767	0.000200711	0.758746	-0.00519408
430965	cg14648596	cg14648596	-0.0217567	chr9	138551349	-		OpenSea		-0.272466	2.45761	-3.98756	0.000200781	0.758746	-0.00543805
401915	cg13714791	cg13714791	-0.0135083	chr9	137694578	-	chr9:137692944-137693278	S_Shore		-0.188105	2.93949	-3.98565	0.00020203	0.758746	-0.00979011
701646	cg25231225	cg25231225	0.0436405	chr22	35937531	+	chr22:35935981-35937537	Island	RASD2;RASD2	0.251807	-0.118807	3.98373	0.000203302	0.758746	-0.0141897
598910	cg21074024	cg21074024	0.0153499	chr17	78134791	-		OpenSea		0.213569	2.73297	3.97787	0.000207212	0.758746	-0.0275505
68608	cg02241091	cg02241091	0.0230387	chr18	12057930	+		OpenSea	AP002414.1	0.309266	2.92619	3.97543	0.00020886	0.758746	-0.0331072
280229	cg09400392	cg09400392	-0.00858753	chr16	84150674	-	chr16:84149912-84151110	Island	MBTPS1;RP11-505K9.1	-0.294898	-4.26732	-3.97425	0.000209662	0.758746	-0.0357942
441789	cg15033669	cg15033669	0.0361776	chr14	22967984	+		OpenSea	TRAJ40	0.244835	1.31938	3.97261	0.000210788	0.758746	-0.0395518
107332	cg03519145	cg03519145	-0.00967036	chr7	6579213	-	chr7:6575923-6576389	S_Shelf		-0.248404	3.91808	-3.97058	0.000212178	0.758746	-0.0441602
714203	cg25737992	cg25737992	-0.0403353	chr12	128436003	-		OpenSea	LINC00508;LINC00507;LINC00507	-0.599881	2.52298	-3.96828	0.000213775	0.758746	-0.0494214
696171	cg25011418	cg25011418	-0.0147514	chr22	32808255	+	chr22:32807825-32808285	Island	C22orf28;C22orf28	-0.307679	-3.61046	-3.96555	0.000215679	0.758746	-0.05564
125510	cg04131799	cg04131799	-0.018543	chr2	97193006	-	chr2:97192977-97193383	Island		-0.141267	-2.02442	-3.96516	0.000215951	0.758746	-0.0565247
9746	cg00312762	cg00312762	0.015804	chr1	34091637	-	chr1:34090605-34090854	S_Shore	CSMD2;CSMD2	0.155492	2.29113	3.96436	0.00021651	0.758746	-0.0583364
697894	cg25077654	cg25077654	-0.0074778	chr21	40555395	+	chr21:40554764-40556117	Island	PSMG1;PSMG1;PSMG1;PSMG1	-0.316159	-4.57252	-3.96367	0.000216993	0.758746	-0.0598997
718062	cg25902309	cg25902309	0.0155607	chr1	55505332	-	chr1:55505060-55506015	Island	PCSK9;PCSK9;PCSK9;PCSK9	0.486683	-4.25	3.96318	0.000217343	0.758746	-0.0610315
396796	cg13553120	cg13553120	0.0204317	chr1	10577460	-		OpenSea	PEX14;PEX14	0.291654	2.69248	3.96298	0.000217485	0.758746	-0.0614879
609949	cg21524225	cg21524225	0.0213524	chr20	2812411	+		OpenSea		0.150024	1.44359	3.96283	0.000217591	0.758746	-0.0618316
596887	cg20991819	cg20991819	0.0288589	chr1	218617769	-		OpenSea	TGFB2	0.227519	1.18082	3.9587	0.000220523	0.758746	-0.0712174
579979	cg20293777	cg20293777	0.00835556	chr4	95260570	-		OpenSea	HPGDS;HPGDS	0.236247	-3.92915	3.95736	0.000221484	0.758746	-0.0742693
543620	cg18809110	cg18809110	0.0125074	chr10	107898749	+		OpenSea	RP11-298H24.1;RP11-298H24.1	0.247667	3.54287	3.95674	0.000221934	0.758746	-0.0756912
64293	cg02094810	cg02094810	-0.00889004	chr16	938681	+		OpenSea	LMF1;LMF1	-0.332315	4.36327	-3.9565	0.000222104	0.758746	-0.076229
332253	cg11234708	cg11234708	-0.02419	chr7	100493365	-	chr7:100492217-100494941	Island	ACHE;ACHE;ACHE;ACHE;ACHE;ACHE	-0.31947	-2.60883	-3.95523	0.00022302	0.758746	-0.0791152
93071	cg03041027	cg03041027	-0.00896488	chr12	125478807	+	chr12:125478162-125478849	Island		-0.321954	-4.34115	-3.95492	0.000223243	0.758746	-0.0798179
606278	cg21370778	cg21370778	-0.0140632	chr12	22697483	+	chr12:22696780-22697728	Island	KIAA0528;KIAA0528;KIAA0528;KIAA0528	-0.303599	-3.50282	-3.9542	0.000223766	0.758746	-0.0814599
49746	cg01609275	cg01609275	0.0133864	chr14	37049091	+	chr14:37049333-37051726	N_Shore		0.181353	-2.48689	3.95321	0.000224487	0.758746	-0.0837148
131884	cg04342993	cg04342993	-0.0252165	chr7	37023984	-		OpenSea	ELMO1;ELMO1	-0.0995869	0.647248	-3.95211	0.000225291	0.758746	-0.0862232
684640	cg24556788	cg24556788	0.0351805	chr7	70630891	+		OpenSea		0.265554	1.06212	3.94805	0.000228273	0.758746	-0.0954473
338850	cg11471582	cg11471582	0.00534446	chr11	64085103	-	chr11:64084646-64086057	Island	PRDX5;PRDX5;TRMT112;TRMT112;TRMT112;TRMT112;TRMT112;TRMT112	0.262307	-4.50432	3.948	0.000228312	0.758746	-0.0955676
40873	cg01315139	cg01315139	0.00815741	chr8	143599476	-		OpenSea		0.281762	4.29037	3.94762	0.000228594	0.758746	-0.0964333
62801	cg02046218	cg02046218	-0.00828402	chr2	69747402	+		OpenSea	SNORA36C	-0.208424	3.97067	-3.94682	0.000229185	0.758746	-0.0982453
120759	cg03974569	cg03974569	-0.00670642	chr16	1470802	+	chr16:1470502-1471164	Island	C16orf91;C16orf91	-0.331942	-4.516	-3.94552	0.000230156	0.758746	-0.101211
313474	cg10558381	cg10558381	-0.0150801	chr12	69982468	+	chr12:69979065-69979724	S_Shelf	CCT2	-0.177405	2.78858	-3.94417	0.00023116	0.758746	-0.104263
223322	cg07439940	cg07439940	-0.0103548	chr17	77034711	+		OpenSea	C1QTNF1;C1QTNF1;C1QTNF1	-0.113066	1.81412	-3.94393	0.000231344	0.758746	-0.104822
667134	cg23863230	cg23863230	0.0152269	chr5	32394710	+		OpenSea	MIR579	0.238247	2.99007	3.94202	0.00023278	0.758746	-0.109162
378115	cg12890952	cg12890952	0.0204625	chr12	124456824	+	chr12:124456573-124458728	Island	ZNF664;ZNF664;ZNF664;RP11-522N14.1;ZNF664;CCDC92;CCDC92;ZNF664	0.364912	-3.16803	3.93693	0.000236646	0.758746	-0.120718
96044	cg03140766	cg03140766	-0.0141935	chr8	18384645	+		OpenSea		-0.197398	2.83621	-3.93674	0.000236787	0.758746	-0.121137
3004	cg00091285	cg00091285	0.0133449	chr1	98511031	-	chr1:98510966-98511710	Island	MIR137HG	0.365848	-3.87974	3.93264	0.000239956	0.758746	-0.130462
285642	cg09589462	cg09589462	-0.0284134	chr20	46369576	-		OpenSea		-0.146772	0.0135999	-3.93087	0.000241328	0.758746	-0.134461
413411	cg14088844	cg14088844	-0.0205849	chr2	107202175	+		OpenSea		-0.28864	2.78923	-3.93065	0.000241501	0.758746	-0.134964
68323	cg02231834	cg02231834	0.0185746	chr16	11560831	+		OpenSea	CTD-3088G3.6;snoU13	0.143591	1.82943	3.92895	0.000242833	0.758746	-0.138823
581172	cg20341942	cg20341942	0.0165239	chr2	43823139	-	chr2:43822928-43823370	Island	THADA;THADA;THADA;THADA;THADA;THADA;THADA;THADA	0.208014	-2.92629	3.92465	0.000246235	0.758746	-0.148584
50631	cg01638369	cg01638369	0.0180594	chr12	113911091	+	chr12:113908887-113910681	S_Shore	LHX5;LHX5;RP11-82C23.2	0.207035	-2.40078	3.92217	0.000248211	0.758746	-0.154193
46465	cg01501819	cg01501819	0.024824	chr19	49576200	+	chr19:49575129-49576076	S_Shore	KCNA7	0.176176	-1.35298	3.92059	0.000249485	0.758746	-0.157785
49101	cg01588060	cg01588060	-0.00785272	chr6	2245749	-	chr6:2245118-2246153	Island	GMDS;GMDS	-0.270058	-4.33106	-3.92016	0.000249835	0.758746	-0.158766
195273	cg06512858	cg06512858	-0.0219569	chr6	21596796	-	chr6:21596731-21597091	Island	SOX4;SOX4	-0.309918	-2.88325	-3.91805	0.000251538	0.758746	-0.163533
97997	cg03207917	cg03207917	0.0142995	chr2	176761973	-		OpenSea	AC016751.3	0.247258	2.32226	3.91797	0.000251605	0.758746	-0.16372
329390	cg11135692	cg11135692	-0.0133132	chr2	81694122	-	chr2:81694322-81694681	N_Shore	AC012075.2	-0.232257	3.53056	-3.91616	0.000253076	0.758746	-0.167811
480823	cg16446308	cg16446308	-0.0469515	chr6	28235899	-	chr6:28234842-28235124	S_Shore		-0.349437	1.03313	-3.91566	0.000253487	0.758746	-0.16895
412407	cg14055379	cg14055379	-0.00863934	chr9	128187841	+		OpenSea		-0.134115	2.69077	-3.91324	0.00025548	0.758746	-0.174444
106415	cg03487360	cg03487360	0.00991177	chr13	33695425	-		OpenSea	STARD13-AS1	0.227552	3.38564	3.91275	0.000255879	0.758746	-0.175538
612411	cg21620540	cg21620540	0.0323233	chr11	12031314	+	chr11:12029737-12030841	S_Shore	DKK3;DKK3;DKK3;DKK3;DKK3;DKK3	0.236555	-1.06245	3.91261	0.000255999	0.758746	-0.175869
408926	cg13944802	cg13944802	0.0206387	chr5	129242158	-	chr5:129239553-129241612	S_Shore	CTC-575N7.1;CTC-575N7.1	0.301564	-2.80362	3.91204	0.000256469	0.758746	-0.177154
41170	cg01325908	cg01325908	0.00715514	chr19	3366226	-	chr19:3366743-3367457	N_Shore	NFIC;NFIC	0.147149	-3.31524	3.90959	0.000258506	0.758746	-0.182706
185246	cg06155676	cg06155676	-0.00932769	chr3	167941533	+		OpenSea		-0.152169	3.0019	-3.90808	0.00025977	0.758746	-0.186126
481018	cg16452467	cg16452467	0.032218	chr1	46509145	+		OpenSea	PIK3R3;PIK3R3;PIK3R3	0.273328	1.50966	3.90807	0.000259772	0.758746	-0.186134
266058	cg08905496	cg08905496	0.010214	chr1	165414332	-		OpenSea	RXRG;RXRG	0.186945	-3.29776	3.90708	0.000260604	0.758746	-0.188375
426429	cg14505896	cg14505896	-0.00902285	chr4	154188400	+		OpenSea	U6;Y_RNA;TRIM2;TRIM2	-0.20997	3.47542	-3.90561	0.000261847	0.758746	-0.191716
513562	cg17621259	cg17621259	0.00979538	chr3	37035168	+	chr3:37034228-37035356	Island	EPM2AIP1;MLH1;MLH1;MLH1;MLH1;MLH1;MLH1;MLH1;MLH1	0.362061	-4.48453	3.90554	0.000261902	0.758746	-0.191863
316855	cg10679265	cg10679265	-0.011092	chr5	33460568	-		OpenSea	TARS	-0.306053	3.66664	-3.90095	0.000265807	0.758746	-0.202247
345541	cg11715903	cg11715903	-0.00806191	chr14	53417327	+	chr14:53417108-53418339	Island	FERMT2;FERMT2;FERMT2;FERMT2	-0.306468	-4.45374	-3.89861	0.000267822	0.758746	-0.207547
279135	cg09361889	cg09361889	0.00913415	chr1	32343425	-		OpenSea		0.124708	1.20143	3.89673	0.000269447	0.758746	-0.211792
496786	cg17017335	cg17017335	0.00686179	chr3	97540665	-	chr3:97540664-97541633	Island	AC110491.1	0.140162	-3.61277	3.89669	0.000269479	0.758746	-0.211873
715758	cg25800170	cg25800170	0.011057	chr18	55102005	+	chr18:55102427-55102708	N_Shore	ONECUT2	0.496815	-4.52663	3.89427	0.00027159	0.758746	-0.217349
634281	cg22540705	cg22540705	0.037321	chr10	108740696	-		OpenSea		0.308004	0.906541	3.89261	0.000273048	0.758746	-0.221106
32211	cg01029395	cg01029395	-0.00868622	chr22	35019788	+		OpenSea		-0.167122	3.04165	-3.89061	0.000274805	0.758746	-0.225607
350249	cg11877857	cg11877857	-0.00808295	chr9	84437526	+		OpenSea		-0.171674	3.51369	-3.88958	0.000275721	0.758746	-0.227942
602793	cg21222554	cg21222554	0.0338965	chr10	104941444	+		OpenSea	NT5C2;NT5C2;NT5C2	0.202004	-0.129927	3.88942	0.000275866	0.758746	-0.228311
639700	cg22766783	cg22766783	0.0120205	chr9	36258587	+	chr9:36258170-36258886	Island	GNE;GNE;GNE	0.175622	-2.90153	3.88853	0.000276659	0.758746	-0.230325
557303	cg19382906	cg19382906	0.0367856	chr1	88371414	+		OpenSea	RP5-1027O11.1	0.333192	1.76202	3.88826	0.000276893	0.758746	-0.230919
127761	cg04206484	cg04206484	-0.00683932	chr7	1121657	+	chr7:1119980-1120248	S_Shore	AC091729.8;GPER;C7orf50	-0.541241	5.31997	-3.88787	0.000277241	0.758746	-0.231799
365577	cg12436713	cg12436713	-0.0278435	chr12	76479005	+	chr12:76477717-76479131	Island	NAP1L1;NAP1L1;NAP1L1;NAP1L1;NAP1L1;NAP1L1;NAP1L1;NAP1L1	-0.364818	-2.55069	-3.88777	0.00027733	0.758746	-0.232024
111890	cg03666350	cg03666350	0.0159252	chr2	46662132	-		OpenSea	AC018682.6	0.219341	2.91019	3.88717	0.000277867	0.758746	-0.233381
410670	cg14002274	cg14002274	-0.0180475	chr6	111303046	+	chr6:111303114-111303485	N_Shore	RPF2	-0.126294	0.883483	-3.88676	0.00027823	0.758746	-0.2343
765932	ch.8.1293020R	ch.8.1293020R	0.0254563	chr8	59333349	+		OpenSea	UBXN2B	0.204385	-1.08597	3.88627	0.000278674	0.758746	-0.235419
59280	cg01931294	cg01931294	0.0205567	chr1	207143631	-		OpenSea	FCAMR;FCAMR;FCAMR;FCAMR;FCAMR	0.253301	2.63994	3.88419	0.000280543	0.758746	-0.240108
303547	cg10211062	cg10211062	0.0198843	chr2	47915862	-	chr2:47917888-47918414	N_Shelf		0.127871	1.27456	3.88406	0.000280661	0.758746	-0.240404
10849	cg00346434	cg00346434	0.0163824	chr17	37353248	+	chr17:37353205-37353877	Island		0.387317	-3.63144	3.88323	0.000281414	0.758746	-0.242283
88712	cg02901139	cg02901139	-0.020905	chr1	212605929	+	chr1:212606105-212606844	N_Shore	NENF;NENF	-0.191327	-2.05967	-3.88231	0.000282242	0.758746	-0.244346
333281	cg11271505	cg11271505	0.0302572	chr10	75545666	-	chr10:75545264-75546124	Island	KIAA0913	0.49576	-2.94636	3.88049	0.000283902	0.758746	-0.248461
601451	cg21175940	cg21175940	-0.00983423	chr6	30038910	-	chr6:30038881-30039477	Island		-0.177311	3.11724	-3.8771	0.000287015	0.758746	-0.256114
756927	cg27405946	cg27405946	0.0202628	chr12	102096066	-	chr12:102091044-102092366	S_Shelf	CHPT1;CHPT1	0.318671	2.95424	3.87619	0.000287857	0.758746	-0.258168
368238	cg12530497	cg12530497	-0.0115838	chr12	51914982	+		OpenSea		-0.14368	2.57692	-3.87417	0.000289724	0.758746	-0.262705
79393	cg02594804	cg02594804	-0.0105292	chr2	11300474	-		OpenSea	PQLC3	-0.198711	3.35424	-3.87312	0.000290705	0.758746	-0.265078
703395	cg25306796	cg25306796	-0.005244	chr11	66234757	-	chr11:66233899-66234964	Island	PELI3;PELI3;PELI3;MRPL11;PELI3	-0.256789	-4.6056	-3.87281	0.000290996	0.758746	-0.265779
32181	cg01028360	cg01028360	-0.00639567	chr8	12869510	+		OpenSea	KIAA1456	-0.338097	4.64031	-3.8714	0.000292314	0.758746	-0.268951
206524	cg06878013	cg06878013	0.01967	chr5	159846246	+	chr5:159845996-159846260	Island	SLU7;SLU7	0.404295	-3.57547	3.87083	0.000292851	0.758746	-0.270239
89391	cg02921842	cg02921842	0.0212386	chr2	37789644	+		OpenSea		0.251077	2.40169	3.8689	0.000294672	0.758746	-0.274589
515318	cg17691699	cg17691699	-0.0209711	chr17	35969571	+	chr17:35968980-35969757	Island	SYNRG;SYNRG;SYNRG;SYNRG;SYNRG	-0.296146	-2.80454	-3.8689	0.000294672	0.758746	-0.274589
470975	cg16099688	cg16099688	-0.0146265	chr20	61020509	-		OpenSea		-0.196298	2.61628	-3.86674	0.000296722	0.758746	-0.279455
492149	cg16846691	cg16846691	0.0128037	chr12	26986520	+	chr12:26985453-26986304	S_Shore	ITPR2;ITPR2	0.114915	-1.8259	3.86663	0.00029683	0.758746	-0.27971
567529	cg19787366	cg19787366	-0.0135999	chr18	11908900	+	chr18:11908222-11909082	Island	MPPE1;MPPE1;MPPE1;MPPE1	-0.32095	-3.69945	-3.86626	0.000297181	0.758746	-0.28054
417952	cg14232793	cg14232793	0.0143959	chr8	71155543	-		OpenSea	NCOA2	0.254693	2.96147	3.86625	0.000297188	0.758746	-0.280556
263908	cg08837627	cg08837627	-0.0318315	chr19	22715300	+	chr19:22715263-22715576	Island		-0.18161	0.872382	-3.8589	0.000304285	0.758746	-0.297118
419553	cg14284156	cg14284156	-0.0228939	chr5	131563102	-	chr5:131563094-131563954	Island	P4HA2;P4HA2;P4HA2;P4HA2;P4HA2	-0.238075	-2.13183	-3.85835	0.000304814	0.758746	-0.298337
264861	cg08868211	cg08868211	0.00681539	chr7	5821462	+	chr7:5820472-5821444	S_Shore	RNF216;RNF216;RNF216	0.171922	-3.74751	3.85636	0.000306769	0.758746	-0.302824
25626	cg00814213	cg00814213	0.0158517	chr17	75135125	+	chr17:75136325-75137730	N_Shore	SEC14L1	0.159069	-0.0468477	3.85528	0.000307834	0.758746	-0.305256
459074	cg15674575	cg15674575	0.00467041	chr1	118148078	+	chr1:118147958-118149670	Island	AL157902.3;FAM46C;AL157902.3;AL157902.3	0.227498	-4.91456	3.8544	0.000308706	0.758746	-0.30724
215397	cg07168750	cg07168750	-0.01396	chr11	3695904	+		OpenSea		-0.444226	4.20711	-3.85273	0.000310356	0.758746	-0.310983
543803	cg18815388	cg18815388	0.0124145	chr7	100291905	-	chr7:100291183-100292266	Island		0.400982	-4.44751	3.85203	0.000311058	0.758746	-0.312567
494889	cg16947168	cg16947168	-0.0162682	chr3	62651287	+		OpenSea		-0.195732	2.38339	-3.84879	0.000314301	0.758746	-0.319846
103966	cg03406106	cg03406106	0.0583088	chr16	81254169	+		OpenSea	PKD1L2	0.404697	0.722809	3.84564	0.000317483	0.758746	-0.326916
635001	cg22572173	cg22572173	0.0297244	chr1	201857750	-		OpenSea	SHISA4;SHISA4	0.341963	-1.92688	3.84539	0.000317745	0.758746	-0.327496
489683	cg16752125	cg16752125	-0.0123695	chr22	46886552	-		OpenSea		-0.13395	2.05259	-3.84519	0.000317947	0.758746	-0.32794
29848	cg00954996	cg00954996	0.0204483	chr1	2193454	+		OpenSea	SKI	0.150711	1.54602	3.84272	0.00032047	0.758746	-0.333488
613404	cg21660960	cg21660960	-0.0250934	chr2	190445910	-	chr2:190445459-190445983	Island	SLC40A1;SLC40A1	-0.328624	-2.67436	-3.84239	0.000320804	0.758746	-0.33422
99045	cg03240917	cg03240917	0.00851264	chr20	61425761	-	chr20:61427668-61428098	N_Shore		0.149612	-3.40896	3.84175	0.000321463	0.758746	-0.335659
583003	cg20418507	cg20418507	0.00717539	chr1	17312801	-		OpenSea	RP1-37C10.3	0.200793	3.52401	3.84075	0.000322493	0.758746	-0.337904
19306	cg00609363	cg00609363	0.0246556	chr6	30028955	+	chr6:30028936-30029195	Island	ZNRD1-AS1;ZNRD1-AS1;ZNRD1-AS1;ZNRD1-AS1;ZNRD1;ZNRD1;ZNRD1;ZNRD1;ZNRD1-AS1;ZNRD1-AS1;ZNRD1-AS1;ZNRD1;ZNRD1-AS1;ZNRD1-AS1;ZNRD1-AS1;ZNRD1-AS1;ZNRD1-AS1	0.397232	-3.23616	3.84034	0.000322917	0.758746	-0.338827
160705	cg05314310	cg05314310	-0.013416	chr6	35775304	+	chr6:35772960-35773172	S_Shelf		-0.23724	3.22592	-3.8398	0.000323481	0.758746	-0.340052
357003	cg12118915	cg12118915	-0.0254414	chr15	94774775	-	chr15:94774615-94774979	Island	MCTP2;MCTP2	-0.312134	-2.42432	-3.83803	0.000325312	0.758746	-0.344014
12887	cg00410788	cg00410788	0.0287839	chr1	201857756	-		OpenSea	SHISA4;SHISA4	0.384996	-2.125	3.83717	0.000326213	0.758746	-0.345954
79927	cg02612255	cg02612255	-0.0190466	chr8	131353307	+		OpenSea		-0.127918	0.825156	-3.83396	0.000329573	0.758746	-0.353148
586347	cg20557738	cg20557738	-0.0180127	chr4	88755691	-		OpenSea	MEPE;MEPE;MEPE;MEPE;MEPE;MEPE;MEPE;MEPE	-0.280488	2.684	-3.83303	0.000330558	0.758746	-0.355242
638475	cg22714290	cg22714290	-0.00790899	chr1	207992548	+		OpenSea	C1orf132	-0.438279	5.25892	-3.83222	0.00033141	0.758746	-0.357049
588454	cg20646733	cg20646733	0.00961781	chr5	88876371	-		OpenSea	RP11-116A1.1	0.168815	3.02056	3.83188	0.000331774	0.758746	-0.357819
635529	cg22595460	cg22595460	0.0154667	chr2	119617128	-	chr2:119613031-119615565	S_Shore		0.13092	-1.33461	3.82998	0.000333797	0.758746	-0.362086
553928	cg19243391	cg19243391	-0.017982	chr12	53400895	-	chr12:53399872-53400896	Island	EIF4B	-0.243379	-2.60462	-3.82815	0.000335749	0.758746	-0.366178
307927	cg10367097	cg10367097	-0.0212107	chr12	31079583	-	chr12:31079243-31079878	Island	TSPAN11;TSPAN11;TSPAN11;TSPAN11;TSPAN11	-0.36112	-3.14713	-3.82436	0.000339836	0.758746	-0.374671
663469	cg23708864	cg23708864	0.0184684	chr12	74678596	-		OpenSea	RP11-81H3.2;RP11-274M17.3;RP11-81H3.2	0.293081	2.75558	3.82419	0.000340028	0.758746	-0.375066
524491	cg18050844	cg18050844	-0.00817691	chr17	44909987	+		OpenSea	WNT9B;WNT3	-0.121229	2.52926	-3.82414	0.000340077	0.758746	-0.375167
114150	cg03743074	cg03743074	-0.0093038	chr16	8941639	-		OpenSea	RP11-77H9.2;RP11-152P23.2	-0.112256	2.44473	-3.82401	0.000340226	0.758746	-0.375476
345449	cg11712962	cg11712962	-0.00956089	chr1	27142951	-	chr1:27143740-27143953	N_Shore		-0.244876	3.57618	-3.82314	0.000341171	0.758746	-0.377421
547517	cg18973237	cg18973237	-0.0272683	chr14	50191230	-		OpenSea	KLHDC1	-0.577985	3.209	-3.82274	0.000341609	0.758746	-0.378322
378781	cg12914657	cg12914657	0.00777989	chr7	150413680	-	chr7:150417414-150418018	N_Shelf	GIMAP1;GIMAP1	0.255414	-4.45445	3.82231	0.000342069	0.758746	-0.379266
394199	cg13468626	cg13468626	0.0300951	chr19	12684858	-		OpenSea		0.166805	0.678333	3.82185	0.000342573	0.758746	-0.3803
319557	cg10778636	cg10778636	-0.0093951	chr1	20878361	-	chr1:20878894-20880592	N_Shore	FAM43B	-0.121079	2.32047	-3.82175	0.000342684	0.758746	-0.380527
472419	cg16152613	cg16152613	0.0300523	chr12	32858574	-		OpenSea	Y_RNA;DNM1L	0.590213	3.16821	3.82135	0.000343128	0.758746	-0.381436
529872	cg18258089	cg18258089	0.00980946	chr19	56632743	+	chr19:56631771-56633076	Island	ZNF787	0.333574	-4.21226	3.81916	0.000345524	0.758746	-0.386321
210638	cg07012886	cg07012886	0.0245472	chr16	1101770	+	chr16:1100626-1100848	S_Shore		0.338268	2.63347	3.81915	0.000345542	0.758746	-0.386356
725784	cg26210521	cg26210521	0.0157368	chr4	9895517	+		OpenSea		0.151843	2.10518	3.81516	0.000349964	0.758746	-0.395282
347190	cg11773367	cg11773367	-0.0109202	chr11	85484509	-		OpenSea	SYTL2;SYTL2;SYTL2	-0.148372	2.89826	-3.81468	0.000350501	0.758746	-0.39636
158473	cg05238905	cg05238905	-0.00536962	chr6	149867353	+	chr6:149867031-149867574	Island	PPIL4	-0.25052	-4.46949	-3.81412	0.000351131	0.758746	-0.39762
56486	cg01838759	cg01838759	0.0020315	chr3	52491910	-	chr3:52489417-52490008	S_Shore		0.126374	0.481474	3.81315	0.000352217	0.758746	-0.399787
55135	cg01795964	cg01795964	-0.022241	chr7	137532857	-	chr7:137531125-137532382	S_Shore	DGKI;DGKI	-0.233347	2.05721	-3.81086	0.000354793	0.758746	-0.404902
226287	cg07539108	cg07539108	-0.0073804	chr2	144500981	+		OpenSea		-0.136544	3.01846	-3.81048	0.000355233	0.758746	-0.405771
756995	cg27409113	cg27409113	-0.0319877	chr20	47804922	+	chr20:47804353-47805160	Island	STAU1	-0.286506	-1.67039	-3.81008	0.000355679	0.758746	-0.406652
151282	cg04999148	cg04999148	0.0172783	chr11	65188955	-	chr11:65189463-65190295	N_Shore	NEAT1;NEAT1	0.152108	-1.92206	3.80876	0.000357178	0.758746	-0.409604
242271	cg08092333	cg08092333	0.0186467	chr7	2592339	-	chr7:2594724-2595538	N_Shelf		0.219222	2.39098	3.80757	0.000358543	0.758746	-0.412281
621029	cg21980238	cg21980238	0.015119	chr21	38321105	+		OpenSea	HLCS;HLCS	0.199583	3.08978	3.80744	0.000358691	0.758746	-0.412572
333791	cg11290603	cg11290603	-0.00693094	chr1	212004152	+	chr1:212003431-212004280	Island	RP11-552D8.1;RP11-552D8.1;LPGAT1;LPGAT1;RP11-552D8.1;LPGAT1;RP11-552D8.1	-0.298426	-4.5243	-3.80723	0.000358923	0.758746	-0.413026
558285	cg19422565	cg19422565	0.012204	chr8	82395569	-		OpenSea	FABP4;FABP4;RP11-157I4.4	0.171875	2.59175	3.80722	0.000358939	0.758746	-0.413055
369758	cg12586262	cg12586262	-0.00578927	chr19	53606654	-	chr19:53606059-53606784	Island	ZNF160;ZNF160;ZNF160;ZNF160	-0.165316	-3.60679	-3.80716	0.000359004	0.758746	-0.413184
237980	cg07943639	cg07943639	0.0112551	chr1	110936945	+		OpenSea		0.165813	2.99685	3.80713	0.000359045	0.758746	-0.413264
642714	cg22883525	cg22883525	-0.0179058	chr17	78069719	+		OpenSea		-0.18916	2.1295	-3.80576	0.000360618	0.758746	-0.416331
221376	cg07371373	cg07371373	0.0102856	chr1	225821245	+		OpenSea		0.586092	3.78005	3.80456	0.000361997	0.758746	-0.419012
721958	cg26061817	cg26061817	0.00933557	chr22	51021824	+	chr22:51020656-51021817	S_Shore	CTA-384D8.20;CHKB;CHKB	0.163235	-3.31533	3.8045	0.000362061	0.758746	-0.419134
685642	cg24598635	cg24598635	-0.0334149	chr11	74349630	-		OpenSea		-0.610006	3.12598	-3.80329	0.000363465	0.758746	-0.421851
579818	cg20287074	cg20287074	0.00994116	chr17	46891944	-	chr17:46894293-46894809	N_Shelf	TTLL6	0.295479	-3.97685	3.80151	0.000365532	0.758746	-0.425832
556839	cg19364144	cg19364144	-0.00942198	chr22	39162746	-		OpenSea	SUN2	-0.126796	2.73163	-3.7986	0.00036893	0.758746	-0.432328
632314	cg22461434	cg22461434	0.0238874	chr19	41640676	-	chr19:41640631-41640836	Island		0.164167	1.06276	3.79833	0.000369248	0.758746	-0.432932
336527	cg11387026	cg11387026	0.0404353	chr2	220455869	+		OpenSea	7SK	0.424089	2.10232	3.79522	0.000372914	0.758746	-0.439866
7023	cg00221394	cg00221394	-0.0155074	chr12	133707523	+	chr12:133706528-133707594	Island	ZNF10;ZNF891;ZNF268;CTD-2140B24.4;ZNF10;ZNF10;ZNF10;CTD-2140B24.4	-0.289743	-3.22523	-3.79516	0.000372986	0.758746	-0.440002
224125	cg07467640	cg07467640	-0.00842335	chr10	90662252	-		OpenSea		-0.218098	3.55386	-3.79343	0.000375044	0.758746	-0.443864
615821	cg21767207	cg21767207	0.0177438	chr19	36236454	+	chr19:36235807-36236548	Island	PSENEN;U2AF1L4;U2AF1L4	0.116345	-0.279057	3.79286	0.000375728	0.758746	-0.445144
686172	cg24620165	cg24620165	-0.00789419	chr21	21777465	-		OpenSea		-0.271203	4.03602	-3.7915	0.000377357	0.758746	-0.44818
240770	cg08041279	cg08041279	0.0112802	chr21	46685154	+	chr21:46685115-46685379	Island	POFUT2;POFUT2;POFUT2	0.209912	3.07124	3.79138	0.000377498	0.758746	-0.448442
250875	cg08387662	cg08387662	-0.0421461	chr1	1342812	-	chr1:1342004-1342952	Island	MRPL20;MRPL20;MRPL20	-0.362832	-1.19906	-3.78987	0.000379313	0.758746	-0.45181
61250	cg01994468	cg01994468	0.0122011	chr10	123872501	+	chr10:123872119-123873462	Island	TACC2;TACC2	0.175496	-2.86851	3.78973	0.000379482	0.758746	-0.452123
468162	cg15999361	cg15999361	0.037589	chr19	51361291	+		OpenSea	KLK3	0.206138	0.656498	3.78716	0.000382597	0.758746	-0.457861
657045	cg23460835	cg23460835	-0.00896223	chr6	27835403	-	chr6:27835190-27835461	Island	HIST1H1B	-0.303559	-3.8426	-3.78648	0.000383423	0.758746	-0.459375
598171	cg21042902	cg21042902	0.0323642	chr5	176873577	-	chr5:176873349-176874737	Island	RP11-1334A24.4;PRR7;PRR7	0.334972	-2.02399	3.7853	0.000384866	0.758746	-0.462012
78736	cg02572755	cg02572755	-0.017892	chr19	19144637	-	chr19:19143924-19144827	Island	ARMC6;ARMC6;ARMC6;ARMC6;ARMC6;ARMC6;SUGP2;ARMC6;SUGP2;ARMC6;ARMC6;ARMC6	-0.370334	-3.53939	-3.78439	0.000385983	0.758746	-0.464045
500519	cg17152214	cg17152214	-0.0144282	chr22	38840050	-		OpenSea	KCNJ4	-0.139252	1.71357	-3.78236	0.000388483	0.758746	-0.468577
233443	cg07789083	cg07789083	0.00726645	chr17	72427563	+	chr17:72426783-72428977	Island	GPRC5C;GPRC5C;GPRC5C;GPRC5C;GPRC5C	0.147941	-3.17015	3.7823	0.000388552	0.758746	-0.468702
700020	cg25163088	cg25163088	-0.0110004	chr1	163187661	+		OpenSea	RGS5	-0.24793	3.58835	-3.78075	0.000390477	0.758746	-0.47217
138738	cg04576042	cg04576042	-0.0126379	chr1	35545182	-	chr1:35544927-35545303	Island	ZMYM1;ZMYM1;ZMYM1;ZMYM1	-0.293238	-3.55236	-3.78033	0.00039099	0.758746	-0.473094
690984	cg24804652	cg24804652	-0.0335176	chr7	29234082	+	chr7:29233704-29235046	Island	CHN2;CHN2;CHN2;CHN2;CHN2;CPVL;CPVL	-0.326151	-2.14298	-3.78025	0.000391094	0.758746	-0.47328
646544	cg23038594	cg23038594	-0.0243367	chr1	170254369	+		OpenSea	RP11-297H3.4	-0.274522	1.60009	-3.77893	0.000392735	0.758746	-0.476219
343787	cg11654006	cg11654006	-0.0104082	chr1	6324428	+	chr1:6320137-6320942	S_Shelf	ACOT7	-0.138324	2.72813	-3.77845	0.000393327	0.758746	-0.477276
71377	cg02329767	cg02329767	-0.00925093	chr5	110848688	+	chr5:110847820-110848445	S_Shore	STARD4;STARD4;STARD4;STARD4;CTC-426B10.1	-0.349347	-4.12162	-3.7783	0.000393514	0.758746	-0.47761
314105	cg10582860	cg10582860	0.0308627	chr2	55347991	+		OpenSea		0.177217	0.817099	3.77792	0.000393991	0.758746	-0.478461
410435	cg13995075	cg13995075	-0.0100205	chr17	50574415	-		OpenSea	RP11-429O1.1	-0.154209	2.85095	-3.77725	0.000394834	0.758746	-0.47996
194102	cg06471520	cg06471520	0.0231401	chr10	130673813	-		OpenSea		0.242577	1.32583	3.77699	0.00039516	0.758746	-0.48054
68676	cg02243535	cg02243535	-0.00985394	chr17	1921109	-		OpenSea	AC099684.1;AC099684.1;AC099684.1	-0.125364	2.30624	-3.77683	0.000395365	0.758746	-0.480904
467284	cg15969149	cg15969149	0.0402248	chr10	77352287	+		OpenSea		0.377575	1.7051	3.77681	0.000395388	0.758746	-0.480944
757630	cg27433451	cg27433451	-0.0268753	chr1	51443332	+	chr1:51443311-51444036	Island		-0.429658	-3.02422	-3.77632	0.000395999	0.758746	-0.482028
702395	cg25263397	cg25263397	-0.0148107	chr8	96182456	+		OpenSea		-0.133999	1.66945	-3.77611	0.000396268	0.758746	-0.482505
20886	cg00660878	cg00660878	-0.00515314	chr19	2096331	+	chr19:2096043-2097491	Island	IZUMO4;IZUMO4;IZUMO4;MOB3A	-0.28257	-4.74171	-3.77497	0.000397706	0.758746	-0.485048
395182	cg13499896	cg13499896	-0.0102868	chr22	18571657	-		OpenSea	PEX26	-0.173823	3.2199	-3.77495	0.000397729	0.758746	-0.485088
122822	cg04044720	cg04044720	-0.0193185	chr3	22413680	-	chr3:22413492-22414365	Island	ZNF385D	-0.147701	-1.92602	-3.77313	0.000400035	0.758746	-0.489147
357418	cg12133913	cg12133913	-0.0104387	chr16	29950712	-		OpenSea	CTD-2574D22.1	-0.129893	2.30055	-3.77184	0.000401668	0.758746	-0.492007
24832	cg00789034	cg00789034	0.0104613	chr6	158245090	+	chr6:158243601-158245035	S_Shore		0.159086	-3.10698	3.77086	0.000402921	0.758746	-0.494192
362508	cg12321011	cg12321011	-0.0121072	chr17	61611429	+	chr17:61611260-61611586	Island		-0.181924	3.05835	-3.77038	0.000403536	0.758746	-0.495264
591186	cg20751045	cg20751045	-0.00788433	chr4	16252803	-		OpenSea	RP11-783N5.1;RP11-783N5.1;RP11-783N5.1	-0.159537	3.37535	-3.76894	0.000405381	0.758746	-0.498465
234002	cg07806866	cg07806866	-0.0115516	chr4	122744995	-	chr4:122744557-122745267	Island	CCNA2;CCNA2	-0.237308	-3.34873	-3.76842	0.000406049	0.758746	-0.499622
636402	cg22631709	cg22631709	0.0229726	chr10	121652836	-	chr10:121652003-121652507	S_Shore		0.185179	-1.41995	3.76787	0.000406764	0.758746	-0.500857
273992	cg09186979	cg09186979	-0.00733018	chr16	84693279	-	chr16:84695169-84695681	N_Shore		-0.170355	3.48042	-3.7677	0.000406978	0.758746	-0.501226
619786	cg21927086	cg21927086	-0.0134269	chr2	234763546	-	chr2:234762496-234763579	Island	HJURP	-0.329309	-3.68901	-3.7661	0.000409047	0.758746	-0.504785
21534	cg00683276	cg00683276	0.0075022	chr15	90644999	-	chr15:90644998-90646164	Island	IDH2;CTD-2315E11.1;IDH2	0.217027	-4.18396	3.76534	0.00041004	0.758746	-0.506488
318234	cg10729317	cg10729317	0.0146464	chr20	2821390	+	chr20:2820509-2821911	Island	FAM113A;FAM113A;FAM113A;VPS16;VPS16;FAM113A	0.0946858	-0.581991	3.76448	0.000411153	0.758746	-0.50839
149185	cg04929387	cg04929387	-0.0064393	chr8	29194790	-	chr8:29194599-29194924	Island		-0.110965	2.7635	-3.7643	0.000411386	0.758746	-0.508788
464761	cg15875654	cg15875654	0.0140196	chr13	113000801	+	chr13:112997192-112997717	S_Shelf		0.269055	-3.46553	3.76347	0.000412472	0.758746	-0.510639
446798	cg15215578	cg15215578	0.0261902	chr2	151396215	-		OpenSea		0.260445	2.11773	3.76267	0.00041352	0.758746	-0.51242
477509	cg16331920	cg16331920	0.0324013	chr7	15726479	+		OpenSea	MEOX2	0.635297	-3.13635	3.76118	0.000415481	0.758746	-0.515741
701002	cg25206071	cg25206071	0.0245919	chr1	207007273	-		OpenSea	IL19	0.14957	1.23256	3.76094	0.000415795	0.758746	-0.516272
93413	cg03051807	cg03051807	0.0198683	chr12	6832157	-	chr12:6833058-6833491	N_Shore	COPS7A;COPS7A;COPS7A;COPS7A;COPS7A;COPS7A;COPS7A;COPS7A	0.272497	3.05322	3.76055	0.00041631	0.758746	-0.51714
705066	cg25370266	cg25370266	0.0119093	chr1	203692889	-		OpenSea	ATP2B4	0.255612	3.58649	3.76016	0.00041682	0.758746	-0.518
599517	cg21101222	cg21101222	-0.00560741	chr5	151138161	-	chr5:151137992-151138418	Island	ATOX1;ATOX1;ATOX1;ATOX1;CTB-113P19.3;ATOX1	-0.246805	-4.52971	-3.75887	0.000418533	0.758746	-0.520879
394958	cg13492692	cg13492692	0.0788047	chr9	126777673	+	chr9:126773246-126780953	Island	LHX2	0.547405	-1.20678	3.75833	0.000419248	0.758746	-0.522077
69205	cg02260482	cg02260482	0.0204334	chr12	104359603	-	chr12:104359406-104360023	Island	TDG;C12orf73;C12orf73;TDG;TDG	0.291176	-2.67316	3.75828	0.00041931	0.758746	-0.522182
166249	cg05503024	cg05503024	-0.0196398	chr3	78786120	-		OpenSea		-0.324288	3.08294	-3.75732	0.000420584	0.758746	-0.52431
535868	cg18498039	cg18498039	0.00736264	chr7	36407105	-	chr7:36406370-36407017	S_Shore	KIAA0895;KIAA0895;KIAA0895;KIAA0895;KIAA0895;KIAA0895;KIAA0895	0.176675	-3.69645	3.75719	0.000420765	0.758746	-0.524612
511351	cg17536474	cg17536474	-0.010307	chr16	23651198	-	chr16:23652387-23652918	N_Shore		-0.196632	3.2894	-3.75688	0.00042117	0.758746	-0.525287
141664	cg04677581	cg04677581	-0.0126157	chr7	158625220	+	chr7:158621005-158622747	S_Shelf		-0.222259	3.07863	-3.75625	0.000422019	0.758746	-0.526702
739843	cg26751094	cg26751094	0.0618992	chr13	95954534	+	chr13:95953337-95954211	S_Shore	ABCC4;ABCC4;ABCC4	0.364262	0.195365	3.75586	0.000422536	0.758746	-0.52756
505231	cg17321298	cg17321298	-0.00969014	chr6	33136511	+		OpenSea	COL11A2	-0.175967	2.90794	-3.75571	0.000422735	0.758746	-0.527892
227934	cg07596467	cg07596467	0.0225184	chr19	46382992	-	chr19:46386027-46386264	N_Shelf		0.143796	0.523741	3.75555	0.000422946	0.758746	-0.528243
549284	cg19045345	cg19045345	-0.0217124	chr6	160222116	-	chr6:160221146-160221493	S_Shore		-0.384196	3.33025	-3.75477	0.000423998	0.758746	-0.529986
212240	cg07066825	cg07066825	-0.0283403	chr9	21404536	+	chr9:21402501-21403058	S_Shore		-0.250378	1.83981	-3.75462	0.000424203	0.758746	-0.530324
344416	cg11676931	cg11676931	0.0207762	chr1	112548653	-		OpenSea		0.173547	1.86042	3.75339	0.000425848	0.758746	-0.533042
698851	cg25117102	cg25117102	0.0272588	chr8	37741280	-		OpenSea	RAB11FIP1	0.205311	2.08351	3.75235	0.000427248	0.758746	-0.535347
219861	cg07319998	cg07319998	-0.00983012	chr12	694784	+		OpenSea	NINJ2;NINJ2;NINJ2	-0.18835	2.9299	-3.7516	0.000428274	0.758746	-0.53703
326778	cg11038442	cg11038442	0.00902238	chr10	105302859	-		OpenSea		0.249246	-4.16512	3.75136	0.000428601	0.758746	-0.537566
302373	cg10173240	cg10173240	0.00916005	chr14	90849342	-	chr14:90848994-90850381	Island		0.108165	-2.7243	3.75107	0.000428991	0.758746	-0.538205
739077	cg26721264	cg26721264	-0.0242705	chr18	74961727	+	chr18:74961556-74963822	Island	GALR1	-0.428195	-3.43617	-3.7508	0.000429355	0.758746	-0.5388
53235	cg01731038	cg01731038	-0.0217879	chr19	9945838	-	chr19:9945505-9946389	Island	PIN1;PIN1	-0.282593	-2.36342	-3.7507	0.000429488	0.758746	-0.539018
554887	cg19280014	cg19280014	-0.00925786	chr2	177134307	-	chr2:177134138-177134531	Island	MTX2;MTX2;MTX2;MTX2;MTX2;MTX2	-0.279697	-4.05851	-3.7498	0.000430722	0.758746	-0.541031
521084	cg17915125	cg17915125	-0.00814394	chr10	134476336	+	chr10:134477298-134477515	N_Shore		-0.147499	3.14662	-3.7495	0.000431121	0.758746	-0.541681
526740	cg18134411	cg18134411	-0.018032	chr6	312058	+		OpenSea		-0.176865	2.2876	-3.74722	0.000434246	0.758746	-0.546752
397926	cg13587582	cg13587582	-0.00884781	chr20	61847585	+	chr20:61846843-61848103	Island	YTHDF1;YTHDF1;YTHDF1	-0.347582	-4.69528	-3.74721	0.000434265	0.758746	-0.546782
551159	cg19123465	cg19123465	0.00797563	chr12	133131971	+	chr12:133131896-133132157	Island		0.37206	4.48112	3.74717	0.000434317	0.758746	-0.546866
708852	cg25520507	cg25520507	-0.0208053	chr9	123476880	+	chr9:123475985-123477255	Island	MEGF9;MEGF9	-0.278674	-2.62689	-3.74357	0.000439288	0.758746	-0.554855
489878	cg16759317	cg16759317	-0.0103753	chr7	128431329	+	chr7:128430707-128432003	Island	CCDC136;CCDC136;CCDC136;CCDC136	-0.259306	-3.63729	-3.74345	0.000439447	0.758746	-0.555109
687374	cg24668990	cg24668990	-0.014098	chr8	6692949	-	chr8:6691833-6693135	Island	GS1-24F4.2;XKR5	-0.145882	-2.10508	-3.74266	0.000440555	0.758746	-0.556876
591909	cg20783956	cg20783956	0.01176	chr4	189358149	-		OpenSea		0.161034	2.28203	3.74127	0.000442489	0.758746	-0.559952
240766	cg08041091	cg08041091	0.00731388	chr19	47633921	-	chr19:47633911-47634364	Island	SAE1;SAE1;SAE1	0.234603	-4.3362	3.74119	0.000442602	0.758746	-0.560132
635456	cg22592173	cg22592173	0.00750661	chr4	83956539	-		OpenSea	COPS4	0.196316	-3.90031	3.74046	0.000443619	0.758746	-0.561742
188552	cg06272840	cg06272840	-0.0107938	chr1	32865722	-		OpenSea		-0.147278	2.53157	-3.74029	0.000443864	0.758746	-0.562131
573134	cg20006924	cg20006924	0.0140676	chr15	61521976	-	chr15:61519621-61520031	S_Shore	RORA	0.169529	-1.66732	3.73914	0.00044548	0.758746	-0.56468
112554	cg03690434	cg03690434	-0.0126038	chr10	32154337	+		OpenSea		-0.221537	3.49552	-3.73866	0.000446154	0.758746	-0.565743
381110	cg13001620	cg13001620	-0.00839543	chr5	66659053	-		OpenSea		-0.145968	3.08549	-3.73729	0.000448091	0.758746	-0.568783
732395	cg26464626	cg26464626	-0.0158482	chr19	35323752	+	chr19:35323531-35323952	Island		-0.306225	3.51353	-3.73688	0.000448672	0.758746	-0.569694
564212	cg19659680	cg19659680	-0.0234578	chr11	9385487	+	chr11:9385837-9386241	N_Shore		-0.271755	2.4374	-3.73576	0.000450261	0.758746	-0.572175
177028	cg05878072	cg05878072	-0.0102964	chr2	235930830	+		OpenSea	SH3BP4;SH3BP4;SH3BP4;SH3BP4	-0.141221	2.83897	-3.73568	0.000450366	0.758746	-0.572338
702418	cg25264707	cg25264707	0.00615261	chr19	50168190	+	chr19:50167690-50168198	Island	IRF3;IRF3;IRF3;IRF3;BCL2L12;BCL2L12	0.204006	-4.30918	3.7352	0.000451049	0.758746	-0.573403
419797	cg14291256	cg14291256	-0.0119243	chr10	127461065	+	chr10:127462230-127462987	N_Shore		-0.202607	2.91566	-3.73468	0.0004518	0.758746	-0.574571
682522	cg24475716	cg24475716	-0.0412141	chr19	10982411	-	chr19:10981486-10983266	Island	CARM1	-0.41747	-2.17453	-3.73378	0.000453077	0.758746	-0.576551
65444	cg02132946	cg02132946	-0.0242589	chr16	65807673	-		OpenSea		-0.164883	0.671797	-3.73304	0.000454143	0.758746	-0.578202
400901	cg13683424	cg13683424	0.0200142	chr11	121298154	+	chr11:121297942-121298160	Island		0.219432	-2.20265	3.73205	0.000455557	0.758746	-0.580384
277733	cg09314071	cg09314071	0.00624475	chr15	85523546	-	chr15:85523512-85525865	Island	PDE8A;PDE8A	0.265722	-4.62225	3.73202	0.000455598	0.758746	-0.580447
188644	cg06277031	cg06277031	-0.00537052	chr1	45140286	+	chr1:45139770-45140584	Island	TMEM53;TMEM53;TMEM53;TMEM53;TMEM53;C1orf228;C1orf228;TMEM53;C1orf228	-0.219814	-4.57354	-3.73194	0.000455726	0.758746	-0.580644
131300	cg04322483	cg04322483	-0.0129883	chr3	42544020	+	chr3:42542820-42544524	Island	VIPR1;VIPR1;VIPR1;VIPR1	-0.324077	-3.66187	-3.73075	0.000457433	0.758746	-0.583268
518458	cg17811646	cg17811646	-0.00686656	chr4	468040	-	chr4:467471-467839	S_Shore	ZNF721;ABCA11P;ZNF721;ZNF721;ZNF721	-0.176485	-3.95876	-3.72935	0.000459464	0.758746	-0.586379
255211	cg08537215	cg08537215	0.0299797	chr16	84853166	+	chr16:84853348-84853714	N_Shore	CRISPLD2;CRISPLD2;CRISPLD2;CRISPLD2;CRISPLD2	0.251922	-1.25623	3.729	0.000459966	0.758746	-0.587145
539382	cg18640608	cg18640608	0.00680345	chr19	13001970	+	chr19:13002417-13002656	N_Shore	GCDH;GCDH	0.142394	-3.44569	3.72849	0.00046071	0.758746	-0.58828
492349	cg16853953	cg16853953	0.00797845	chr19	42774803	+	chr19:42772332-42773525	S_Shore	CIC	0.196964	-3.62968	3.72839	0.000460851	0.758746	-0.588495
553362	cg19219778	cg19219778	0.00822801	chr12	55378638	+		OpenSea	TESPA1	0.211077	-4.20188	3.72782	0.000461679	0.758746	-0.589755
49843	cg01612472	cg01612472	-0.00980043	chr15	68664619	+		OpenSea		-0.135389	2.83619	-3.72725	0.000462515	0.758746	-0.591025
567773	cg19797208	cg19797208	-0.0230563	chr10	3215822	-	chr10:3214721-3215260	S_Shore	PITRM1;PITRM1;PITRM1	-0.25738	2.22411	-3.72685	0.000463092	0.758746	-0.5919
461435	cg15756733	cg15756733	-0.0147646	chr21	17942140	-		OpenSea	LINC00478	-0.245161	3.08213	-3.72596	0.000464401	0.758746	-0.593882
439647	cg14957195	cg14957195	-0.0142982	chr1	204972289	+		OpenSea	NFASC	-0.214652	2.74494	-3.7255	0.000465077	0.758746	-0.594902
758669	cg27475169	cg27475169	-0.0184648	chr11	119190850	+	chr11:119191535-119192182	N_Shore		-0.159485	1.11071	-3.7251	0.000465652	0.758746	-0.59577
452492	cg15433411	cg15433411	0.00571483	chr17	40086473	-	chr17:40086751-40087098	N_Shore	AC091172.1	0.244898	-4.38854	3.72506	0.000465711	0.758746	-0.595859
282673	cg09485472	cg09485472	-0.0100588	chr6	169849786	+	chr6:169852315-169852680	N_Shelf		-0.236745	3.53356	-3.72425	0.000466902	0.758746	-0.597652
729257	cg26341642	cg26341642	0.0106624	chr17	77844970	-		OpenSea		0.204275	3.18392	3.72421	0.000466963	0.758746	-0.597744
696501	cg25022730	cg25022730	-0.013059	chr6	29522813	+	chr6:29521110-29521833	S_Shore		-0.21084	3.12067	-3.72201	0.000470217	0.758746	-0.602618
277829	cg09316894	cg09316894	-0.00794813	chr19	58694770	-	chr19:58694501-58695107	Island	ZNF274;ZNF274;ZNF274	-0.320637	-4.41528	-3.72174	0.000470613	0.758746	-0.60321
636724	cg22645510	cg22645510	-0.0227545	chr6	40555361	-	chr6:40554595-40555928	Island	LRFN2	-0.359271	-2.86656	-3.72065	0.000472232	0.758746	-0.60562
427434	cg14536184	cg14536184	-0.0140616	chr9	3732719	+		OpenSea		-0.204037	-3.04093	-3.71988	0.000473381	0.758746	-0.607327
112506	cg03689120	cg03689120	-0.0311981	chr13	20767179	+	chr13:20766208-20767779	Island	GJB2	-0.261945	-1.4418	-3.71949	0.000473968	0.758746	-0.608197
697404	cg25057584	cg25057584	-0.0156544	chr12	51745952	-		OpenSea	GALNT6;GALNT6	-0.116063	0.849244	-3.71862	0.000475263	0.758746	-0.610112
319140	cg10764756	cg10764756	-0.0136728	chr11	126337070	-		OpenSea		-0.14352	1.90985	-3.71771	0.000476636	0.758746	-0.612137
214255	cg07133692	cg07133692	0.0243447	chr17	15902560	+	chr17:15902500-15903688	Island	TTC19;TTC19;ZSWIM7	0.253735	-1.39581	3.7176	0.000476798	0.758746	-0.612376
306855	cg10327704	cg10327704	-0.0114267	chr17	40362643	-		OpenSea		-0.216724	3.32882	-3.7164	0.000478596	0.758746	-0.615018
642761	cg22885795	cg22885795	-0.0207681	chr17	15466936	-	chr17:15466359-15466843	S_Shore	FAM18B2;FAM18B2;FAM18B2-CDRT4;FAM18B2;FAM18B2;FAM18B2-CDRT4;CDRT4	-0.231999	-2.10606	-3.71598	0.000479242	0.758746	-0.615965
103001	cg03373466	cg03373466	0.0345714	chr1	120254222	-	chr1:120254844-120255499	N_Shore	PHGDH;PHGDH;PHGDH	0.236359	-1.62752	3.71527	0.000480305	0.758746	-0.617521
618396	cg21871407	cg21871407	-0.00720775	chr14	50159882	-	chr14:50159667-50160424	Island	KLHDC1;KLHDC1	-0.278512	-4.5676	-3.71296	0.000483809	0.758746	-0.622624
232199	cg07743799	cg07743799	0.00849132	chr20	2821434	+	chr20:2820509-2821911	Island	FAM113A;FAM113A;FAM113A;VPS16;FAM113A	0.374779	-4.67787	3.71098	0.000486833	0.758746	-0.626997
480681	cg16440984	cg16440984	-0.00736648	chr2	11924994	-	chr2:11924983-11925253	Island	LPIN1	-0.187008	3.56478	-3.71043	0.000487689	0.758746	-0.62823
308619	cg10390305	cg10390305	0.0115922	chr15	70878049	-	chr15:70877380-70877958	S_Shore		0.235094	-3.02471	3.71014	0.000488123	0.758746	-0.628856
602134	cg21199659	cg21199659	-0.0125454	chr9	133366752	+		OpenSea		-0.11905	1.72139	-3.70944	0.000489212	0.758746	-0.630419
125898	cg04143294	cg04143294	-0.0129504	chr3	135914794	+	chr3:135914197-135916090	Island	MSL2;MSL2	-0.29236	-3.72334	-3.70762	0.000492012	0.758746	-0.634427
537219	cg18554773	cg18554773	0.0183638	chr19	50379799	+	chr19:50379396-50381565	Island	AKT1S1;AKT1S1;AKT1S1;AKT1S1;TBC1D17;AKT1S1	0.439808	-3.53882	3.70707	0.000492864	0.758746	-0.63564
84381	cg02758463	cg02758463	-0.0128195	chr16	89982122	-	chr16:89985913-89986356	N_Shelf	RP11-566K11.2	-0.169788	2.41094	-3.70702	0.000492946	0.758746	-0.635758
290841	cg09774706	cg09774706	-0.0132247	chr12	125219584	+	chr12:125223520-125223750	N_Shelf		-0.240375	2.88341	-3.70698	0.000493012	0.758746	-0.635852
34578	cg01106036	cg01106036	-0.00945824	chr12	126925808	+		OpenSea	RP5-944M2.3;RP5-944M2.3	-0.159726	3.26104	-3.70676	0.000493342	0.758746	-0.636322
592667	cg20815154	cg20815154	-0.0189092	chr1	174083513	-		OpenSea		-0.244097	2.64403	-3.70661	0.000493585	0.758746	-0.636667
167051	cg05530983	cg05530983	-0.0167872	chr15	58402100	+		OpenSea		-0.11213	0.863957	-3.70588	0.000494713	0.758746	-0.63827
443894	cg15108347	cg15108347	0.00812256	chr18	56887351	+	chr18:56887091-56887665	Island	GRP;GRP	0.156645	-3.72165	3.70232	0.000500283	0.758746	-0.646129
89732	cg02931642	cg02931642	-0.0394899	chr3	184320734	-	chr3:184321783-184322277	N_Shore		-0.42255	1.77252	-3.6997	0.000504421	0.758746	-0.651912
34696	cg01109481	cg01109481	-0.0253589	chr4	136958025	-		OpenSea		-0.299232	2.7367	-3.69823	0.000506752	0.758746	-0.655148
509746	cg17479576	cg17479576	0.0142729	chr4	152424074	-		OpenSea	FAM160A1;FAM160A1	0.425979	3.85261	3.69818	0.00050684	0.758746	-0.655271
101080	cg03310691	cg03310691	-0.0167817	chr10	34505321	-		OpenSea		-0.366056	3.53223	-3.69804	0.000507056	0.758746	-0.65557
693111	cg24885211	cg24885211	-0.011623	chr16	81348548	-	chr16:81348350-81349526	Island	GAN	-0.274521	-3.73668	-3.698	0.000507128	0.758746	-0.655669
470731	cg16090602	cg16090602	0.0174046	chr2	240443535	+		OpenSea		0.169401	2.21553	3.69684	0.000508976	0.758746	-0.658223
95413	cg03119233	cg03119233	-0.0210491	chr4	7069300	+	chr4:7069098-7070402	Island	GRPEL1	-0.218871	-1.91971	-3.6956	0.000510956	0.758746	-0.660949
157482	cg05207304	cg05207304	0.0187945	chr11	104392882	+		OpenSea	RP11-886D15.1	0.23592	2.48763	3.6954	0.000511278	0.758746	-0.661391
268970	cg09010748	cg09010748	0.012848	chr1	235293032	+	chr1:235291740-235292387	S_Shore	TOMM20	0.345876	3.96484	3.69515	0.000511678	0.758746	-0.661939
314326	cg10589462	cg10589462	-0.0135563	chr1	66881472	-		OpenSea		-0.147388	2.53677	-3.69366	0.000514086	0.758746	-0.665235
758659	cg27474897	cg27474897	-0.0533288	chr2	199480893	-		OpenSea	AC019330.1	-0.44287	0.4168	-3.69299	0.000515169	0.758746	-0.666713
654733	cg23365723	cg23365723	0.00599495	chr20	3224235	+	chr20:3218578-3220930	S_Shelf		0.25475	4.32782	3.69289	0.000515324	0.758746	-0.666925
635645	cg22600079	cg22600079	0.0146251	chr19	50528096	+	chr19:50528176-50529486	N_Shore	VRK3;VRK3;VRK3;ZNF473;ZNF473	0.294184	-3.38228	3.69283	0.000515422	0.758746	-0.667057
303128	cg10197526	cg10197526	-0.00819233	chr15	40446002	-		OpenSea		-0.140166	3.14144	-3.69034	0.000519464	0.758746	-0.672541
606070	cg21361433	cg21361433	-0.0184808	chr9	115513045	-	chr9:115512611-115513757	Island	SNX30;RP11-276E15.4	-0.260564	-2.80862	-3.6903	0.000519532	0.758746	-0.672633
572000	cg19960880	cg19960880	0.0249487	chr10	97050830	-	chr10:97050185-97051124	Island	PDLIM1;PDLIM1	0.187089	-0.972467	3.68994	0.000520119	0.758746	-0.673426
405291	cg13827556	cg13827556	0.0284483	chr7	155739055	-		OpenSea		0.290029	2.10683	3.68962	0.000520644	0.758746	-0.674134
677587	cg24280607	cg24280607	0.0160233	chr15	41709584	+	chr15:41708907-41709951	Island	RTF1	0.09583	-0.430654	3.68931	0.000521147	0.758746	-0.674812
447892	cg15256944	cg15256944	-0.00506838	chr17	79651359	-	chr17:79650194-79651447	Island	ARL16;ARL16;ARL16;ARL16	-0.235801	-4.77532	-3.68915	0.000521412	0.758746	-0.67517
45265	cg01460227	cg01460227	0.0089264	chr7	93204086	-	chr7:93204085-93204381	Island	CALCR;CALCR	0.122217	-2.44526	3.68881	0.000521965	0.758746	-0.675914
39192	cg01259589	cg01259589	-0.00825902	chr12	122515383	+	chr12:122516193-122517207	N_Shore	MLXIP	-0.131418	3.00096	-3.68844	0.000522572	0.758746	-0.676729
663854	cg23723793	cg23723793	-0.0126569	chr14	75987498	-		OpenSea	BATF;BATF;BATF	-0.151495	2.43463	-3.68704	0.000524872	0.758746	-0.679812
561644	cg19557422	cg19557422	0.0135169	chr11	13484070	+	chr11:13484273-13485290	N_Shore	BTBD10;BTBD10	0.251282	-3.4792	3.68677	0.000525312	0.758746	-0.680401
122451	cg04029926	cg04029926	0.0181719	chr1	242128335	+		OpenSea		0.129364	0.25887	3.68632	0.000526057	0.758746	-0.681395
433305	cg14731391	cg14731391	0.0277071	chr12	71523979	+		OpenSea		0.23283	1.73245	3.68624	0.000526201	0.758746	-0.681588
30715	cg00982484	cg00982484	0.010548	chr10	22548542	-		OpenSea		0.141841	2.42573	3.68604	0.000526517	0.758746	-0.682009
62928	cg02050613	cg02050613	0.0186511	chr12	6618003	-		OpenSea	SCARNA10;SCARNA10	0.254778	2.89805	3.68516	0.000527979	0.758746	-0.683955
702022	cg25247455	cg25247455	-0.0117514	chr19	54704980	-	chr19:54704584-54705204	Island	AC012314.20;RPS9;RPS9;RPS9;RPS9;RPS9	-0.239157	-3.27993	-3.68422	0.00052953	0.758746	-0.686015
422557	cg14381095	cg14381095	0.0308663	chr12	39436988	+		OpenSea		0.24175	1.03411	3.68333	0.000531023	0.758746	-0.687992
203830	cg06793377	cg06793377	0.0397634	chr22	51112536	+	chr22:51111935-51113742	Island	SHANK3	0.234875	0.626252	3.68331	0.000531054	0.758746	-0.688033
391052	cg13365781	cg13365781	-0.0141305	chr4	106067872	-	chr4:106067473-106067968	Island	TET2;TET2;TET2;TET2;TET2;TET2;TET2;TET2	-0.286899	-3.4182	-3.68246	0.000532468	0.758746	-0.6899
334358	cg11310629	cg11310629	0.010078	chr13	45991975	-	chr13:45991974-45992591	Island	SLC25A30-AS1;SLC25A30;SLC25A30;SLC25A30	0.160581	-3.26115	3.6824	0.000532566	0.758746	-0.690028
427561	cg14539861	cg14539861	-0.0147312	chr18	8705229	-	chr18:8704721-8707557	Island	SOGA2	-0.363586	-3.68568	-3.68166	0.000533811	0.758746	-0.691668
176817	cg05871955	cg05871955	0.0134023	chr21	30867977	+		OpenSea	BACH1-IT3	0.17	2.69586	3.6811	0.000534749	0.758746	-0.6929
429048	cg14585242	cg14585242	0.0182012	chr20	1791693	-		OpenSea	RP5-968J1.1	0.293594	-2.34793	3.68067	0.000535468	0.758746	-0.693843
15883	cg00503917	cg00503917	-0.0111772	chr6	170041920	-		OpenSea	WDR27	-0.213104	3.34635	-3.67957	0.000537321	0.758746	-0.696269
533917	cg18422218	cg18422218	-0.0074131	chr11	65048314	+		OpenSea		-0.142237	3.06588	-3.67934	0.000537695	0.758746	-0.696757
123834	cg04079400	cg04079400	-0.0115799	chr6	44693914	+	chr6:44695194-44695403	N_Shore		-0.253429	3.40646	-3.67901	0.000538255	0.758746	-0.697488
309175	cg10412258	cg10412258	0.0306825	chr3	197511222	+		OpenSea	FYTTD1	0.218616	2.02561	3.67876	0.000538675	0.758746	-0.698035
9966	cg00319536	cg00319536	-0.00974442	chr2	208884870	+		OpenSea	U6;PLEKHM3;PLEKHM3	-0.324448	3.85096	-3.67833	0.000539403	0.758746	-0.698983
194122	cg06472548	cg06472548	-0.0122581	chr14	67647646	+		OpenSea	GPHN	-0.265047	3.68826	-3.67808	0.000539833	0.758746	-0.699543
207051	cg06894464	cg06894464	-0.00597766	chr14	100406457	-		OpenSea	EML1;EML1;EML1	-0.159137	4.13256	-3.67782	0.000540277	0.758746	-0.70012
1208	cg00035316	cg00035316	0.0485168	chr2	176993017	+	chr2:176992950-176993186	Island	AC009336.1;HOXD8;HOXD8;HOXD-AS2	0.312317	-0.393877	3.67756	0.000540716	0.758746	-0.70069
555732	cg19315487	cg19315487	-0.0111866	chr8	101965231	-	chr8:101962644-101965427	Island	YWHAZ;YWHAZ;YWHAZ;YWHAZ;YWHAZ;YWHAZ;YWHAZ;YWHAZ;YWHAZ	-0.324485	-3.70928	-3.67713	0.000541441	0.758746	-0.70163
18442	cg00583303	cg00583303	0.0263112	chr5	16617388	-	chr5:16616509-16617428	Island	CTC-461F20.1;CTC-461F20.1;FAM134B;FAM134B;RP11-260E18.1	0.208832	-1.61707	3.6764	0.000542676	0.758746	-0.70323
280579	cg09412840	cg09412840	-0.00732418	chr14	53619849	+	chr14:53618865-53620039	Island	RP11-547D23.1;DDHD1;DDHD1;DDHD1;DDHD1;DDHD1;DDHD1;DDHD1	-0.249048	-4.28466	-3.676	0.000543365	0.758746	-0.70412
142485	cg04706276	cg04706276	0.0192892	chr1	242012044	-	chr1:242011151-242011744	S_Shore	EXO1;EXO1;EXO1;EXO1;EXO1;EXO1	0.398928	-3.41086	3.67542	0.000544349	0.758746	-0.705391
96261	cg03147627	cg03147627	0.00776232	chr4	83956202	+		OpenSea	COPS4;COPS4;COPS4;COPS4;COPS4;COPS4	0.169853	-3.52343	3.67506	0.000544963	0.758746	-0.706182
260351	cg08713740	cg08713740	-0.0118037	chr20	17640547	-		OpenSea	RRBP1;RRBP1	-0.274043	3.83295	-3.67482	0.000545376	0.758746	-0.706714
182346	cg06054963	cg06054963	0.0242416	chr11	65657880	-	chr11:65657874-65658970	Island	CCDC85B;CCDC85B	0.383005	-3.01478	3.67419	0.00054645	0.758746	-0.708094
389072	cg13295852	cg13295852	-0.0151281	chr2	73155195	-	chr2:73151200-73152060	S_Shelf	EMX1	-0.17598	2.5446	-3.67404	0.000546711	0.758746	-0.70843
700664	cg25192948	cg25192948	-0.0326476	chr1	32479490	+	chr1:32479102-32480583	Island	KHDRBS1;KHDRBS1;KHDRBS1;KHDRBS1	-0.267668	-1.27913	-3.67392	0.000546914	0.758746	-0.708691
687946	cg24689088	cg24689088	-0.0152389	chr4	128028258	+		OpenSea	RP11-125O18.1;RP11-125O18.1	-0.44743	3.68744	-3.67381	0.000547104	0.758746	-0.708935
521130	cg17917542	cg17917542	-0.0257934	chr1	205473677	+	chr1:205473877-205474109	N_Shore	CDK18;CDK18;CDK18	-0.373071	-2.2765	-3.67221	0.000549855	0.758746	-0.712455
336450	cg11383961	cg11383961	-0.0371071	chr2	242626575	-	chr2:242625961-242626720	Island	DTYMK	-0.243603	-1.12347	-3.6712	0.000551588	0.758746	-0.714665
695121	cg24969025	cg24969025	0.0158128	chr12	7263232	-		OpenSea	ABC12-49244600F4.3;ABC12-49244600F4.3;ABC12-49244600F4.3;C1RL;C1RL;C1RL;C1RL;C1RL	0.226658	2.54055	3.67054	0.000552734	0.758746	-0.716122
609184	cg21494337	cg21494337	0.00829059	chr2	25015597	-	chr2:25015879-25016627	N_Shore	PTRHD1;CENPO;CENPO;PTRHD1	0.234526	-4.37337	3.66922	0.000555021	0.758746	-0.71902
736749	cg26635366	cg26635366	-0.0099023	chr16	30710347	-	chr16:30709274-30710364	Island	RP11-146F11.1;RP11-146F11.1;SRCAP;RP11-146F11.1	-0.294289	-4.08309	-3.6688	0.000555742	0.758746	-0.719932
763175	cg27648103	cg27648103	-0.00863363	chr2	10933272	+		OpenSea		-0.199088	3.43959	-3.66868	0.00055596	0.758746	-0.720207
194579	cg06489002	cg06489002	0.0327481	chr12	77555649	-		OpenSea		0.385098	2.39017	3.66856	0.000556161	0.758746	-0.72046
429371	cg14596393	cg14596393	-0.0170755	chr2	122597404	-		OpenSea		-0.198448	2.16775	-3.66854	0.000556195	0.758746	-0.720503
139249	cg04592560	cg04592560	-0.0221754	chr6	12701873	+		OpenSea		-0.432722	3.56509	-3.6681	0.000556973	0.758746	-0.721485
479748	cg16409722	cg16409722	0.0127975	chr2	74880073	-	chr2:74881359-74882019	N_Shore	SEMA4F;SEMA4F	0.149014	2.22367	3.66588	0.000560845	0.758746	-0.726348
341806	cg11583963	cg11583963	0.019953	chr19	53193912	-	chr19:53193139-53193945	Island	ZNF83	0.406161	-3.37278	3.66555	0.00056142	0.758746	-0.727068
32405	cg01035923	cg01035923	-0.0190622	chr14	32544480	+	chr14:32545276-32547141	N_Shore		-0.2906	2.51725	-3.66483	0.000562696	0.758746	-0.728661
388647	cg13280438	cg13280438	-0.0144431	chr4	135473655	-		OpenSea		-0.182633	2.6272	-3.66414	0.000563906	0.758746	-0.730169
110155	cg03610148	cg03610148	-0.00790933	chr3	60534659	-		OpenSea	FHIT;FHIT;FHIT	-0.164446	3.49652	-3.66371	0.00056466	0.758746	-0.731107
176121	cg05848485	cg05848485	0.00660213	chr14	69618217	-	chr14:69618336-69619091	N_Shore	DCAF5;DCAF5	0.147635	-3.68149	3.66346	0.000565102	0.758746	-0.731656
493213	cg16887420	cg16887420	-0.00867989	chr6	131548063	+		OpenSea		-0.208357	3.44024	-3.66324	0.00056549	0.758746	-0.732139
375259	cg12786570	cg12786570	0.0233672	chr10	30316432	+		OpenSea		0.549782	-3.6488	3.66279	0.000566296	0.758746	-0.733138
600673	cg21147635	cg21147635	0.0137178	chr22	18452721	-		OpenSea	XXbac-B461K10.4	0.135749	1.73576	3.66279	0.0005663	0.758746	-0.733143
644613	cg22962674	cg22962674	0.00890784	chr12	56232635	+		OpenSea	MMP19	0.170227	2.95729	3.66269	0.00056647	0.758746	-0.733353
38814	cg01247273	cg01247273	0.0138703	chr6	112318395	+		OpenSea		0.191628	-2.79368	3.66237	0.000567044	0.758746	-0.734064
723837	cg26133736	cg26133736	-0.0435649	chr6	108879314	+	chr6:108878830-108883404	Island		-0.347283	-1.60468	-3.6615	0.000568592	0.758746	-0.735978
638780	cg22726407	cg22726407	0.0220414	chr16	230330	-	chr16:230301-231761	Island	HBQ1	0.111815	-0.144688	3.66149	0.000568605	0.758746	-0.735994
761330	cg27576669	cg27576669	0.0127537	chr2	65290186	+		OpenSea	CEP68;CEP68;CEP68;CEP68	0.137334	0.78235	3.66096	0.000569536	0.758746	-0.737143
27439	cg00875476	cg00875476	-0.0114545	chr10	134521848	+		OpenSea	INPP5A;INPP5A;INPP5A	-0.157803	2.69246	-3.66031	0.000570706	0.758746	-0.738584
70708	cg02308170	cg02308170	-0.0102323	chr1	94244689	+		OpenSea	BCAR3	-0.231387	3.64561	-3.66012	0.00057104	0.758746	-0.738995
275452	cg09238049	cg09238049	0.0143647	chr16	1205018	-	chr16:1202414-1204624	S_Shore		0.153764	2.07509	3.65836	0.000574197	0.758746	-0.742865
411351	cg14022530	cg14022530	0.0327795	chr1	100598534	+	chr1:100598130-100598754	Island	SASS6;CCDC76;SASS6;CCDC76;CCDC76	0.426503	-2.26928	3.65732	0.000576067	0.758746	-0.745147
75342	cg02462820	cg02462820	0.0123096	chr8	56271345	+		OpenSea		0.146261	2.45251	3.65643	0.000577667	0.758746	-0.747095
33693	cg01077450	cg01077450	-0.0109214	chr5	11117941	-		OpenSea	CTNND2;CTNND2	-0.156526	2.71794	-3.65625	0.000577993	0.758746	-0.74749
71160	cg02322621	cg02322621	-0.0080896	chr6	33422403	-	chr6:33422046-33422530	Island	ZBTB9;ZBTB9;ZBTB9;ZBTB9	-0.284583	-4.01729	-3.65549	0.000579364	0.758746	-0.749154
85695	cg02802163	cg02802163	-0.00764196	chr5	73082380	-		OpenSea	CTC-575I10.1	-0.158814	3.41911	-3.65494	0.00058036	0.758746	-0.750359
12247	cg00390596	cg00390596	-0.0179048	chr2	113300193	-	chr2:113299403-113300284	Island	POLR1B;POLR1B;POLR1B;POLR1B;POLR1B	-0.432533	-3.53733	-3.65332	0.000583313	0.758746	-0.753922
726638	cg26243462	cg26243462	-0.0125856	chr8	8282209	-		OpenSea	CTA-398F10.1;CTA-398F10.1	-0.229961	3.24264	-3.65294	0.000584002	0.758746	-0.754751
56119	cg01826254	cg01826254	-0.0267996	chr16	87609929	+		OpenSea		-0.224408	1.55088	-3.65286	0.000584139	0.758746	-0.754915
551006	cg19116747	cg19116747	-0.00823847	chr5	149380656	+	chr5:149379964-149380802	Island	TIGD6;HMGXB3;HMGXB3;TIGD6;HMGXB3;HMGXB3;TIGD6;TIGD6	-0.224716	-3.8396	-3.65239	0.000585006	0.758746	-0.755956
197687	cg06592860	cg06592860	-0.0105361	chr16	88969627	-	chr16:88970364-88970599	N_Shore	CBFA2T3;CBFA2T3	-0.135125	2.08343	-3.65077	0.000587975	0.758746	-0.75951
390846	cg13358761	cg13358761	0.0265066	chr3	109056802	-		OpenSea	DPPA4;DPPA4	0.192551	-0.49701	3.65027	0.000588884	0.758746	-0.760594
37435	cg01200173	cg01200173	-0.0113005	chr16	52111772	+		OpenSea	RP11-152O14.4;RP11-152O14.5	-0.127584	2.53167	-3.65005	0.000589288	0.758746	-0.761076
181794	cg06035161	cg06035161	-0.00722924	chr3	53915801	-	chr3:53915731-53916320	Island	ACTR8;ACTR8	-0.271625	-4.35524	-3.64966	0.000590003	0.758746	-0.761927
712689	cg25675673	cg25675673	-0.0155165	chr6	88617150	+		OpenSea		-0.240701	3.1787	-3.64897	0.000591279	0.758746	-0.763444
697769	cg25072733	cg25072733	0.0552349	chr13	37249481	+	chr13:37247949-37248463	S_Shore	SERTM1	0.345366	0.224343	3.64887	0.000591473	0.758746	-0.763674
117098	cg03846063	cg03846063	0.014086	chr2	46256381	+		OpenSea		0.224222	3.29401	3.64707	0.000594788	0.758746	-0.767597
229656	cg07655479	cg07655479	0.0104958	chr4	144480551	-	chr4:144480541-144480947	Island	GUSBP5	0.28674	-3.92969	3.64682	0.000595261	0.758746	-0.768156
667478	cg23878205	cg23878205	-0.00901266	chr12	122658722	-		OpenSea	IL31;IL31	-0.149921	3.05963	-3.64582	0.000597125	0.758746	-0.77035
213357	cg07104388	cg07104388	-0.0136699	chr1	110091050	+	chr1:110091039-110091590	Island	GNAI3	-0.245175	-3.14358	-3.64559	0.00059755	0.758746	-0.77085
629957	cg22358628	cg22358628	-0.0151243	chr2	13162277	+		OpenSea		-0.234725	3.016	-3.64513	0.000598404	0.758746	-0.771853
760860	cg27558283	cg27558283	-0.0254066	chr3	157155476	-	chr3:157155267-157155826	Island		-0.223	-2.25073	-3.64476	0.000599096	0.758746	-0.772664
563973	cg19649900	cg19649900	-0.024165	chr19	1155030	+	chr19:1155020-1155305	Island	SBNO2	-0.109901	0.150456	-3.64438	0.000599812	0.758746	-0.773502
463313	cg15825516	cg15825516	-0.012129	chr15	88995261	-		OpenSea		-0.212486	3.0979	-3.64406	0.000600408	0.758746	-0.774199
398589	cg13608491	cg13608491	-0.00812776	chr15	43624011	+	chr15:43621830-43622953	S_Shore	ADAL;ADAL;LCMT2;LCMT2;LCMT2	-0.10833	2.73285	-3.64345	0.000601559	0.758746	-0.775543
399385	cg13633659	cg13633659	0.0111499	chr9	98012426	-		OpenSea	FANCC;FANCC	0.143783	2.6829	3.6433	0.000601838	0.758746	-0.775868
283941	cg09529552	cg09529552	0.025747	chr21	39807400	-		OpenSea	ERG;ERG	0.151162	1.86444	3.64292	0.00060255	0.758746	-0.776699
421809	cg14356440	cg14356440	-0.0154175	chr2	135050894	+		OpenSea		-0.207052	2.7558	-3.64156	0.00060511	0.758746	-0.779675
500359	cg17146617	cg17146617	-0.00980864	chr12	121883333	-	chr12:121882191-121882416	S_Shore		-0.180517	3.28648	-3.64113	0.000605915	0.758746	-0.780608
226109	cg07533529	cg07533529	0.0117134	chr11	62379499	+	chr11:62379638-62380556	N_Shore	ROM1;EML3;ROM1;ROM1;EML3	0.150289	-2.81707	3.64113	0.000605923	0.758746	-0.780617
104993	cg03440981	cg03440981	0.0310654	chr9	127961907	+	chr9:127962543-127963125	N_Shore	RABEPK;RABEPK;RABEPK;RABEPK	0.223648	0.549051	3.64048	0.00060714	0.758746	-0.782026
523051	cg17994001	cg17994001	0.0089833	chr1	47644895	-		OpenSea	PDZK1IP1-AS1;CYP4A22-AS1;CYP4A22-AS1	0.290066	-4.0057	3.64036	0.000607378	0.758746	-0.782301
410550	cg13998290	cg13998290	-0.0197741	chr8	41436010	+	chr8:41435360-41436159	Island	RP11-360L9.4;AGPAT6;AGPAT6	-0.275707	-2.88794	-3.63974	0.000608558	0.758746	-0.783663
150205	cg04963092	cg04963092	0.00935827	chr11	128270902	-		OpenSea		0.254801	3.66988	3.63973	0.00060857	0.758746	-0.783677
110431	cg03619118	cg03619118	0.00625955	chr22	41252225	-	chr22:41252146-41253240	Island	XPNPEP3;XPNPEP3;XPNPEP3;XPNPEP3	0.130741	-3.61452	3.63858	0.000610753	0.758746	-0.78619
380385	cg12973930	cg12973930	0.00931013	chr19	57049695	+	chr19:57049675-57050646	Island	ZFP28	0.202333	-3.5125	3.63715	0.000613483	0.758746	-0.789321
541850	cg18742433	cg18742433	-0.00867194	chr10	69622412	-		OpenSea		-0.228619	3.79322	-3.63698	0.000613799	0.758746	-0.789684
308141	cg10374084	cg10374084	0.0678958	chr19	50666238	+	chr19:50666147-50666514	Island	IZUMO2;IZUMO2;IZUMO2;IZUMO2	0.423208	0.551882	3.63666	0.00061442	0.758746	-0.790393
21993	cg00697239	cg00697239	0.0245965	chr22	35653378	-	chr22:35653361-35654028	Island	HMGXB4;HMGXB4;HMGXB4	0.267699	-2.20275	3.63635	0.000615006	0.758746	-0.791063
301454	cg10141863	cg10141863	-0.0142234	chr8	59146587	+		OpenSea		-0.114286	1.75746	-3.63631	0.000615091	0.758746	-0.791159
540043	cg18670008	cg18670008	-0.00813795	chr8	74920696	-		OpenSea		-0.251457	3.78603	-3.63583	0.000616011	0.758746	-0.792209
136214	cg04493316	cg04493316	-0.0163741	chr1	2999196	-	chr1:2999727-2999978	N_Shore		-0.145549	1.90002	-3.63375	0.000620022	0.758746	-0.796764
95485	cg03122164	cg03122164	-0.0128969	chr19	39421160	+	chr19:39421063-39421615	Island	MRPS12;MRPS12;SARS2;SARS2;MRPS12	-0.385961	-3.58518	-3.63365	0.000620211	0.758746	-0.796979
322177	cg10871523	cg10871523	-0.00919645	chr4	130014369	+	chr4:130014349-130014899	Island	C4orf33;SCLT1;SCLT1;SCLT1;SCLT1;SCLT1;SCLT1;SCLT1;SCLT1;SCLT1;SCLT1;SCLT1;C4orf33;SCLT1;SCLT1;SCLT1	-0.307034	-3.95814	-3.63217	0.00062307	0.758746	-0.800206
712438	cg25664938	cg25664938	-0.0373489	chr3	119030023	-		OpenSea		-0.14865	0.384774	-3.63136	0.000624656	0.758746	-0.801991
38015	cg01219811	cg01219811	0.0105851	chr16	67880645	-	chr16:67880678-67881516	N_Shore	NUTF2;NUTF2;NUTF2;CENPT;NUTF2	0.13921	-2.68599	3.63109	0.000625173	0.758746	-0.802572
257409	cg08613888	cg08613888	-0.00793979	chr16	1001743	+		OpenSea	LMF1;LMF1	-0.138674	2.81521	-3.63066	0.000626005	0.758746	-0.803506
17279	cg00547727	cg00547727	0.0109432	chr16	714968	+	chr16:712735-713047	S_Shore	WDR90;WDR90;WDR90;MSLN	0.254664	3.64291	3.63031	0.000626693	0.758746	-0.804276
480220	cg16425057	cg16425057	-0.0075984	chr17	6801554	+	chr17:6797429-6797724	S_Shelf	ALOX12P2	-0.23861	3.90248	-3.62995	0.000627406	0.758746	-0.805075
448927	cg15298607	cg15298607	-0.0262448	chr9	130865618	+		OpenSea		-0.160943	0.926077	-3.62949	0.000628287	0.758746	-0.806059
182283	cg06052802	cg06052802	-0.022937	chr15	90039871	-	chr15:90039464-90039984	Island	RHCG;RHCG;RHCG	-0.21499	-1.82885	-3.62932	0.000628624	0.758746	-0.806436
116852	cg03836831	cg03836831	-0.0104767	chr16	969069	-	chr16:967241-967619	S_Shore	LMF1;LMF1;LMF1;LMF1	-0.152642	2.75811	-3.62912	0.000629016	0.758746	-0.806873
615644	cg21759331	cg21759331	0.0203895	chr2	209352598	-		OpenSea	AC019185.4;PTH2R	0.14494	1.20487	3.6286	0.000630046	0.758746	-0.808022
726718	cg26246486	cg26246486	0.0144936	chr9	23822366	+	chr9:23820691-23822135	S_Shore	ELAVL2;ELAVL2;ELAVL2;ELAVL2;ELAVL2	0.213003	-2.99561	3.62791	0.000631396	0.758746	-0.809525
230077	cg07671055	cg07671055	-0.00770843	chr16	81970608	+		OpenSea		-0.169211	3.60063	-3.62786	0.00063149	0.758746	-0.809629
764138	ch.11.91906385F	ch.11.91906385F	0.00877536	chr11	92266737	+		OpenSea		0.218795	-4.06245	3.62779	0.000631626	0.758746	-0.80978
24700	cg00783946	cg00783946	0.0239811	chr20	33872414	+	chr20:33871956-33872739	Island	EIF6;FAM83C-AS1;EIF6;EIF6;EIF6;EIF6;EIF6	0.204352	-1.53717	3.62774	0.000631727	0.758746	-0.809893
205243	cg06837731	cg06837731	0.00641577	chr10	101945906	+	chr10:101945571-101945907	Island	ERLIN1;ERLIN1;ERLIN1;ERLIN1	0.133071	-3.47646	3.62743	0.000632343	0.758746	-0.810577
663883	cg23725024	cg23725024	0.0161699	chr2	9078801	+		OpenSea	MBOAT2	0.162146	2.31084	3.6273	0.000632598	0.758746	-0.81086
177142	cg05881648	cg05881648	-0.00975169	chr7	39454208	-	chr7:39453515-39454291	Island		-0.269507	-4.15883	-3.6262	0.00063477	0.758746	-0.813265
671721	cg24038588	cg24038588	0.0183318	chr11	111565772	+		OpenSea		0.16697	2.72337	3.62598	0.000635197	0.758746	-0.813738
740290	cg26769850	cg26769850	0.0172702	chr12	21912911	-		OpenSea	RP11-59N23.1;RP11-59N23.3	0.145986	1.99038	3.62548	0.000636186	0.758746	-0.814829
448052	cg15263085	cg15263085	0.0359779	chr4	76215439	+		OpenSea	RP11-542G1.1	0.238798	-0.332825	3.62516	0.000636813	0.758746	-0.815521
632865	cg22486199	cg22486199	-0.0133173	chr10	86183300	-		OpenSea	FAM190B;FAM190B	-0.211526	3.17492	-3.62464	0.000637841	0.758746	-0.816654
441853	cg15035610	cg15035610	-0.0151645	chr4	126289166	-		OpenSea		-0.331606	3.28201	-3.62457	0.000637983	0.758746	-0.81681
409025	cg13948230	cg13948230	0.00468521	chr10	126106957	+	chr10:126106818-126107862	Island	OAT;OAT	0.169285	-4.35075	3.62432	0.000638487	0.758746	-0.817364
372460	cg12681992	cg12681992	-0.00874617	chr2	10134768	-		OpenSea	GRHL1	-0.143847	2.9079	-3.62428	0.000638563	0.758746	-0.817448
261773	cg08763559	cg08763559	0.0383038	chr5	145176437	-		OpenSea	PRELID2	0.220152	0.27612	3.62265	0.000641806	0.758746	-0.821004
140057	cg04618969	cg04618969	-0.0134334	chr7	101848538	+		OpenSea		-0.148358	2.51956	-3.62223	0.000642657	0.758746	-0.821933
337883	cg11434468	cg11434468	0.0042696	chr8	11059277	-	chr8:11057684-11058479	S_Shore	XKR6;XKR6	0.176196	-4.27612	3.62211	0.000642899	0.758746	-0.822198
105579	cg03459953	cg03459953	-0.0207038	chr6	53659983	-	chr6:53659254-53660972	Island	RP13-476E20.1;LRRC1;LRRC1;LRRC1;LRRC1	-0.400964	-3.62399	-3.62145	0.000644217	0.758746	-0.823636
453337	cg15461888	cg15461888	0.0221883	chr11	10472149	-	chr11:10472000-10472857	Island	AMPD3;AMPD3	0.220562	-2.10707	3.62135	0.000644407	0.758746	-0.823842
731852	cg26442821	cg26442821	0.0928547	chr17	8760254	+		OpenSea	PIK3R6	0.821225	-1.97655	3.62089	0.000645343	0.758746	-0.824861
452323	cg15425763	cg15425763	0.00882202	chr12	113358846	-		OpenSea	OAS1;RP1-71H24.1	0.190603	3.42476	3.62049	0.000646133	0.758746	-0.82572
672345	cg24063591	cg24063591	-0.00909714	chr10	80986082	+		OpenSea		-0.115883	2.5768	-3.6198	0.000647518	0.758746	-0.827223
438736	cg14922733	cg14922733	0.00636873	chr4	56261748	+	chr4:56261697-56262503	Island	TMEM165;TMEM165	0.130609	-3.69137	3.6192	0.000648732	0.758746	-0.828538
547760	cg18984151	cg18984151	-0.0197525	chr3	47555476	+	chr3:47554805-47555404	S_Shore	C3orf75;C3orf75;C3orf75;C3orf75	-0.199025	-1.70245	-3.61872	0.000649701	0.758746	-0.829585
495997	cg16990132	cg16990132	-0.0201377	chr14	62576399	+		OpenSea	RP11-355I22.7;RP11-355I22.2	-0.204337	2.59871	-3.61833	0.000650496	0.758746	-0.830444
699557	cg25144815	cg25144815	-0.0285913	chr3	22414843	+	chr3:22413492-22414365	S_Shore	ZNF385D	-0.710264	3.51026	-3.6174	0.000652373	0.758746	-0.832467
476382	cg16292972	cg16292972	0.00538182	chr14	76448509	-	chr14:76448623-76449389	N_Shore	TGFB3;TGFB3;TGFB3	0.162294	-3.78767	3.6173	0.000652581	0.758746	-0.83269
660678	cg23606877	cg23606877	0.0167669	chr2	86067464	-		OpenSea		0.203571	2.3521	3.61703	0.000653123	0.758746	-0.833273
437121	cg14864167	cg14864167	0.0517195	chr8	66751182	-	chr8:66753589-66754950	N_Shelf		0.316416	0.233978	3.61691	0.000653372	0.758746	-0.83354
698446	cg25102216	cg25102216	0.0177328	chr12	129711001	+		OpenSea		0.232342	3.00731	3.61632	0.000654564	0.758746	-0.83482
70032	cg02287693	cg02287693	0.0285953	chr22	46276479	-	chr22:46276365-46277064	Island	WI2-85898F10.1	0.160482	0.172922	3.61614	0.000654938	0.758746	-0.835221
410639	cg14001360	cg14001360	-0.0123347	chr2	28113654	+	chr2:28113060-28113764	Island	RBKS;RBKS;RBKS;BRE;BRE;BRE;BRE;BRE;BRE	-0.266903	-3.61356	-3.61607	0.000655066	0.758746	-0.835358
444677	cg15135047	cg15135047	-0.0171618	chr3	72149514	+		OpenSea	RP11-398A8.3;RP11-398A8.3	-0.132965	-1.22877	-3.61517	0.000656908	0.758746	-0.83733
735254	cg26572548	cg26572548	0.0192771	chr2	102003380	-	chr2:102003277-102004187	Island	CREG2;RFX8	0.203868	-2.40767	3.615	0.000657253	0.758746	-0.837697
268018	cg08975560	cg08975560	0.0129233	chr16	88870476	-	chr16:88869780-88870592	Island		0.315085	-3.5113	3.61461	0.000658058	0.758746	-0.838557
27235	cg00868299	cg00868299	0.0201509	chr9	92306213	-		OpenSea		0.156096	1.92795	3.6146	0.000658075	0.758746	-0.838575
85928	cg02809940	cg02809940	-0.00665346	chr6	30078754	-		OpenSea	TRIM31;TRIM31-AS1	-0.16722	3.32227	-3.61458	0.000658121	0.758746	-0.838624
387005	cg13220032	cg13220032	-0.0106169	chr10	131523456	-		OpenSea		-0.120205	2.25354	-3.61358	0.000660152	0.758746	-0.840787
460133	cg15711288	cg15711288	-0.0135955	chr3	150500902	+	chr3:150496798-150497432	S_Shelf		-0.11625	1.68677	-3.61342	0.000660495	0.758746	-0.841151
490872	cg16795304	cg16795304	0.0190309	chr6	135414697	-		OpenSea		0.170511	2.10466	3.61254	0.000662291	0.758746	-0.843058
201326	cg06712980	cg06712980	-0.0337329	chr12	23117337	-		OpenSea	RP11-114G22.1;RP11-114G22.1	-0.37194	2.34462	-3.61154	0.000664366	0.758746	-0.845253
530644	cg18287758	cg18287758	-0.0109581	chr19	2428715	+	chr19:2428349-2428731	Island	TIMM13;LMNB2;LMNB2	-0.275252	3.59177	-3.61134	0.000664766	0.758746	-0.845676
67950	cg02219444	cg02219444	-0.0101508	chr7	44555756	+		OpenSea		-0.143674	2.37915	-3.61022	0.000667079	0.758746	-0.848114
746265	cg26994774	cg26994774	0.00557132	chr19	10828564	+	chr19:10828657-10829340	N_Shore	MIR638;DNM2;DNM2	0.227361	-4.59559	3.60935	0.000668894	0.758746	-0.850021
586650	cg20569791	cg20569791	0.0253833	chr9	5364269	-		OpenSea	C9orf46	0.165293	0.682295	3.60882	0.000669992	0.758746	-0.851172
441157	cg15011254	cg15011254	-0.0085145	chr8	120733714	-		OpenSea		-0.220023	3.57058	-3.6081	0.000671482	0.758746	-0.852732
301200	cg10133444	cg10133444	-0.0115199	chr4	26134826	-		OpenSea		-0.106353	2.08793	-3.60787	0.000671967	0.758746	-0.853239
370229	cg12601400	cg12601400	0.00537257	chr17	34136092	+	chr17:34135878-34137007	Island	TAF15	0.246677	-4.44715	3.60736	0.00067304	0.758746	-0.854358
546503	cg18928595	cg18928595	-0.00707274	chr12	120885913	-	chr12:120884047-120884703	S_Shore		-0.200182	3.69633	-3.60681	0.000674189	0.758746	-0.855556
615879	cg21769322	cg21769322	-0.00873649	chr1	19811236	-	chr1:19811703-19812644	N_Shore	CAPZB;CAPZB;CAPZB;CAPZB	-0.235015	-3.65197	-3.60617	0.000675516	0.758746	-0.856936
279914	cg09389160	cg09389160	-0.00497915	chr6	30688828	+	chr6:30688624-30689530	Island	TUBB;TUBB;TUBB	-0.246541	-4.58438	-3.60552	0.000676886	0.758746	-0.858358
148978	cg04921814	cg04921814	0.00407134	chr1	145575587	+	chr1:145575130-145576219	Island	PIAS3;PIAS3;PIAS3;PIAS3	0.193785	-4.79306	3.60508	0.000677808	0.758746	-0.859313
591322	cg20757322	cg20757322	-0.00829111	chr1	115632276	-	chr1:115631850-115632584	Island	TSPAN2;TSPAN2;TSPAN2	-0.288255	-4.06251	-3.60434	0.000679375	0.758746	-0.860935
268061	cg08976894	cg08976894	-0.0124111	chr17	74100186	+	chr17:74099738-74100055	S_Shore	EXOC7;EXOC7;EXOC7;EXOC7;EXOC7;EXOC7;EXOC7;EXOC7	-0.212824	-3.4116	-3.60353	0.000681072	0.758746	-0.862686
167552	cg05550449	cg05550449	-0.0124202	chr3	135914757	+	chr3:135914197-135916090	Island	MSL2;MSL2	-0.34441	-3.85695	-3.60353	0.000681084	0.758746	-0.862698
654496	cg23357150	cg23357150	-0.00962514	chr10	134470225	-	chr10:134468815-134469082	S_Shore		-0.176639	2.74174	-3.60296	0.00068228	0.758746	-0.863929
501025	cg17168830	cg17168830	0.0115266	chr11	3400651	-	chr11:3400155-3400419	S_Shore	ZNF195;ZNF195;ZNF195;ZNF195;ZNF195;ZNF195;ZNF195;ZNF195	0.267871	-3.89176	3.60178	0.00068479	0.758746	-0.866507
318079	cg10724191	cg10724191	-0.0104594	chr8	142318540	+	chr8:142318353-142319155	Island	SLC45A4	-0.274387	-3.95388	-3.60172	0.000684909	0.758746	-0.866628
90420	cg02954711	cg02954711	-0.0111577	chr11	1596005	-	chr11:1595809-1596143	Island	RP13-25N22.1	-0.273566	-3.2622	-3.60143	0.000685538	0.758746	-0.867273
396862	cg13554954	cg13554954	-0.00800328	chr9	113007406	-		OpenSea	TXN	-0.266496	3.99431	-3.60092	0.000686608	0.758746	-0.868367
696154	cg25010880	cg25010880	-0.0422662	chr12	49351320	+	chr12:49350839-49351387	Island	ARF3;ARF3;ARF3;ARF3;AC073610.1;ARF3;ARF3	-0.714119	-2.32829	-3.6004	0.000687714	0.758746	-0.869498
417991	cg14234069	cg14234069	-0.00815848	chr10	77160578	-	chr10:77155128-77169600	Island	ZNF503-AS2;AC010997.1;ZNF503	-0.314351	-4.52716	-3.6003	0.00068793	0.758746	-0.869717
355016	cg12050480	cg12050480	0.0430358	chr5	129242270	+	chr5:129239553-129241612	S_Shore	CTC-575N7.1;CTC-575N7.1	0.313273	-1.04073	3.59953	0.000689572	0.758746	-0.871391
310914	cg10473508	cg10473508	0.0089117	chr5	172068142	-	chr5:172068286-172069174	N_Shore	NEURL1B	0.124428	-3.25004	3.59949	0.000689672	0.758746	-0.871493
764945	ch.2.239061428F	ch.2.239061428F	0.00582151	chr2	239396689	+		OpenSea		0.251603	-4.63294	3.59904	0.000690632	0.758746	-0.87247
272310	cg09130381	cg09130381	-0.00743763	chr4	4861328	+	chr4:4861227-4862241	Island	MSX1	-0.317374	-4.66511	-3.59899	0.000690745	0.758746	-0.872584
540443	cg18686265	cg18686265	0.0185303	chr6	50349112	+		OpenSea		0.367919	3.06079	3.5988	0.000691137	0.758746	-0.872982
531816	cg18336175	cg18336175	-0.0111433	chr2	173332388	+		OpenSea		-0.190002	2.78294	-3.59863	0.000691517	0.758746	-0.873368
697325	cg25053798	cg25053798	-0.0148447	chr4	89206063	-	chr4:89204952-89206069	Island	PPM1K;RP11-10L7.1;PPM1K;PPM1K	-0.232112	-2.77358	-3.59777	0.00069335	0.758746	-0.875227
309274	cg10415867	cg10415867	-0.017924	chr7	230632	+	chr7:231272-231539	N_Shore	AC145676.2	-0.178694	2.20252	-3.59762	0.000693677	0.758746	-0.875558
511908	cg17557540	cg17557540	0.00769917	chr6	31166174	-	chr6:31165412-31165923	S_Shore		0.186838	-3.57213	3.59652	0.000696051	0.758746	-0.877955
118421	cg03892812	cg03892812	-0.0133312	chr10	135020931	+	chr10:135020618-135020932	Island		-0.215287	3.06215	-3.59623	0.000696668	0.758746	-0.878577
216298	cg07199257	cg07199257	-0.0093166	chr15	78640536	-		OpenSea	CRABP1	-0.13337	2.6289	-3.59487	0.000699618	0.758746	-0.881543
36845	cg01179696	cg01179696	-0.0276563	chr3	183993341	-	chr3:183993905-183994347	N_Shore	ECE2;ECE2;ECE2	-0.614	3.40355	-3.59456	0.000700278	0.758746	-0.882205
102748	cg03364874	cg03364874	0.0170271	chr8	123092870	+		OpenSea	RP11-398G24.2	0.336178	3.41246	3.59434	0.000700753	0.758746	-0.882681
5612	cg00173498	cg00173498	-0.0197566	chr8	61912461	+		OpenSea		-0.0896419	0.21802	-3.59416	0.000701146	0.758746	-0.883074
91340	cg02983495	cg02983495	-0.0125664	chr4	122871876	+	chr4:122871412-122873182	Island		-0.260825	-3.40658	-3.59401	0.000701487	0.758746	-0.883415
61445	cg02000823	cg02000823	-0.0212561	chr14	45714409	+		OpenSea		-0.285903	2.59749	-3.59378	0.000701972	0.758746	-0.883901
546182	cg18914029	cg18914029	0.0241945	chr10	120353878	+	chr10:120353692-120355821	Island	PRLHR	0.174618	-1.31315	3.59352	0.000702536	0.758746	-0.884464
515139	cg17684006	cg17684006	-0.0397516	chr11	36035668	-		OpenSea		-0.22143	1.40702	-3.59305	0.000703571	0.758746	-0.885498
720771	cg26011998	cg26011998	-0.010968	chr14	51135199	+	chr14:51134480-51135304	Island	SAV1;SAV1	-0.165883	-3.12004	-3.59257	0.000704613	0.758746	-0.886536
232335	cg07748036	cg07748036	0.00788347	chr3	5230340	-	chr3:5228958-5230190	S_Shore	AC026202.3;EDEM1;EDEM1	0.134074	-2.96884	3.59229	0.000705222	0.758746	-0.887142
89667	cg02929961	cg02929961	0.0192392	chr8	22525659	-	chr8:22526298-22526757	N_Shore	BIN3;BIN3	0.150934	1.28697	3.59197	0.000705924	0.758746	-0.887842
254177	cg08501622	cg08501622	-0.0156726	chr5	151138456	-	chr5:151137992-151138418	S_Shore	ATOX1;ATOX1;CTB-113P19.3;ATOX1	-0.126981	-1.57277	-3.59181	0.000706265	0.758746	-0.88818
417066	cg14206710	cg14206710	-0.0107339	chr21	33031705	+	chr21:33031734-33032657	N_Shore	SOD1;SOD1;SOD1;SOD1;AP000253.1	-0.336636	-4.02519	-3.59173	0.000706442	0.758746	-0.888356
503315	cg17252070	cg17252070	0.00689782	chr9	34664212	+	chr9:34664930-34665687	N_Shore	RP11-195F19.30;CCL27;RP11-195F19.5;RP11-195F19.9	0.16195	3.0087	3.59055	0.000709031	0.758746	-0.890924
486364	cg16639665	cg16639665	0.0191058	chr11	133402497	-		OpenSea	OPCML;OPCML;OPCML	0.177994	-1.8318	3.59052	0.00070911	0.758746	-0.891002
687600	cg24677674	cg24677674	0.00663288	chr10	113943468	+	chr10:113943283-113943657	Island	GPAM;GPAM;GPAM;GPAM;GPAM;GPAM	0.102832	-3.12824	3.58939	0.000711575	0.758746	-0.893438
580309	cg20307184	cg20307184	-0.0344491	chr7	48351895	-		OpenSea		-0.26499	1.75942	-3.5891	0.000712218	0.758746	-0.894072
287168	cg09642879	cg09642879	0.0349476	chr12	958166	-		OpenSea	WNK1;WNK1;WNK1	0.322621	2.18115	3.58885	0.000712772	0.758746	-0.894617
341864	cg11586124	cg11586124	-0.0361424	chr12	58259160	+	chr12:58258986-58259496	Island		-0.278562	-1.25038	-3.58823	0.000714138	0.758746	-0.895961
659088	cg23539661	cg23539661	0.0798346	chr3	118527635	+		OpenSea		0.832462	1.26929	3.58805	0.000714551	0.758746	-0.896367
351205	cg11913346	cg11913346	-0.0155837	chr19	36744465	-	chr19:36746712-36746914	N_Shelf		-0.124049	1.61112	-3.58634	0.000718328	0.758746	-0.900067
143130	cg04728978	cg04728978	0.0221181	chr2	167660297	-		OpenSea		0.179363	-1.558	3.58591	0.000719288	0.758746	-0.901005
226217	cg07537221	cg07537221	-0.0123524	chr4	157468101	-		OpenSea		-0.265529	3.66001	-3.58483	0.00072169	0.758746	-0.903344
281944	cg09459185	cg09459185	-0.006293	chr6	84937679	-	chr6:84937116-84937728	Island	KIAA1009;KIAA1009	-0.164509	-3.34348	-3.58439	0.000722676	0.758746	-0.904303
561417	cg19547826	cg19547826	0.0193322	chr1	31533471	-		OpenSea	PUM1;PUM1;PUM1;PUM1;PUM1;PUM1;PUM1	0.208729	2.02318	3.58371	0.000724195	0.758746	-0.905776
267247	cg08947187	cg08947187	-0.0168776	chr12	50223355	-	chr12:50221558-50222609	S_Shore	RP11-70F11.6;NCKAP5L;NCKAP5L;RP11-70F11.6;RP11-70F11.6	-0.525782	4.00154	-3.58365	0.000724344	0.758746	-0.905921
663351	cg23704111	cg23704111	-0.0106642	chr2	53090206	-		OpenSea	AC010967.3;AC010967.2	-0.431802	3.77297	-3.5834	0.000724902	0.758746	-0.906461
86304	cg02822894	cg02822894	0.0125978	chr2	105940459	+		OpenSea	AC012360.4;TGFBRAP1	0.150302	-0.707058	3.58317	0.000725404	0.758746	-0.906947
537949	cg18582581	cg18582581	-0.0119688	chr6	144471433	-	chr6:144471069-144472017	Island	STX11	-0.271015	-3.5325	-3.58221	0.000727578	0.758746	-0.909047
591975	cg20786246	cg20786246	0.00772813	chr2	72377174	+	chr2:72376055-72377175	Island		0.120518	-3.05064	3.58216	0.000727691	0.758746	-0.909157
322237	cg10874097	cg10874097	-0.00808889	chr6	31937470	+	chr6:31939730-31940559	N_Shelf		-0.233462	3.86865	-3.58167	0.000728792	0.758746	-0.910218
509013	cg17455754	cg17455754	-0.0115709	chr11	36396044	+	chr11:36397926-36399398	N_Shore	PRR5L;PRR5L	-0.230779	3.58158	-3.58164	0.000728863	0.758746	-0.910286
230102	cg07671946	cg07671946	0.00776304	chr3	45209249	+		OpenSea		0.230846	-3.97778	3.58107	0.000730143	0.758746	-0.911517
560728	cg19520502	cg19520502	-0.00886728	chr1	179834797	-		OpenSea	TOR1AIP2;AL359853.2;TOR1AIP2;TOR1AIP2	-0.313254	4.12364	-3.58107	0.000730146	0.758746	-0.91152
537289	cg18556803	cg18556803	0.0186006	chr3	52679910	+		OpenSea		0.590555	3.8872	3.58057	0.000731275	0.758746	-0.912604
666185	cg23825301	cg23825301	0.0234183	chr11	1296823	-	chr11:1298009-1298476	N_Shore	TOLLIP;TOLLIP;TOLLIP	0.149809	1.93006	3.58039	0.000731682	0.758746	-0.912995
574972	cg20082864	cg20082864	0.0108719	chr7	107881142	-		OpenSea	NRCAM;NRCAM;NRCAM;NRCAM;NRCAM	0.200581	3.30888	3.57925	0.000734248	0.758746	-0.915452
14225	cg00454042	cg00454042	0.00866123	chr19	38908423	+	chr19:38908487-38909240	N_Shore		0.168423	-3.23263	3.57874	0.000735426	0.758746	-0.916578
381967	cg13034654	cg13034654	0.0197164	chr5	64859130	-	chr5:64858775-64859283	Island	CENPK;CENPK;CENPK;CENPK;CENPK;PPWD1;PPWD1;PPWD1;PPWD1;PPWD1;PPWD1	0.419938	-3.64091	3.57813	0.000736802	0.758746	-0.917889
415163	cg14145908	cg14145908	0.017986	chr12	2162506	-	chr12:2163289-2163548	N_Shore	CACNA1C;CACNA1C;CACNA1C;CACNA1C	0.132958	-1.22819	3.5781	0.000736866	0.758746	-0.91795
101707	cg03330461	cg03330461	0.0303803	chr6	27642801	-		OpenSea		0.200872	0.159685	3.57743	0.000738396	0.758746	-0.919406
103950	cg03405515	cg03405515	-0.0159342	chr4	156297854	+	chr4:156297601-156298094	Island	MAP9;MAP9;MAP9	-0.415877	-3.82734	-3.5771	0.000739148	0.758746	-0.92012
676274	cg24221648	cg24221648	0.0262215	chr13	79170283	+	chr13:79170114-79171231	Island	POU4F1-AS1;POU4F1-AS1	0.230255	-1.76333	3.57704	0.000739281	0.758746	-0.920247
69528	cg02271878	cg02271878	-0.0165445	chr12	9534096	-		OpenSea	RP13-735L24.1	-0.133528	2.08157	-3.57668	0.000740111	0.758746	-0.921034
191628	cg06383113	cg06383113	-0.00848782	chr4	3118048	-		OpenSea		-0.329649	4.22292	-3.57643	0.00074069	0.758746	-0.921583
183661	cg06099001	cg06099001	-0.027585	chr6	33363497	-	chr6:33359097-33359975	S_Shelf		-0.309036	2.13436	-3.57489	0.000744222	0.758746	-0.924922
618674	cg21882356	cg21882356	-0.0254447	chr14	21153451	-	chr14:21152483-21152740	S_Shore	RNASE4;ANG;RNASE4;RNASE4;ANG;RNASE4;AL163636.6	-0.10168	0.129451	-3.57383	0.000746657	0.758746	-0.927215
673618	cg24115483	cg24115483	0.00671108	chr13	80055669	-	chr13:80055066-80055713	Island	NDFIP2-AS1	0.153889	-3.69347	3.57351	0.0007474	0.758746	-0.927913
566860	cg19763025	cg19763025	0.0188087	chr7	107577607	+		OpenSea	LAMB1	0.218097	0.803128	3.57325	0.000747994	0.758746	-0.92847
696887	cg25036067	cg25036067	-0.0159418	chr3	133795060	+		OpenSea	RP11-202A13.2;RYK	-0.141935	1.46366	-3.57321	0.000748084	0.758746	-0.928554
568468	cg19824242	cg19824242	-0.0175721	chr2	105273432	+	chr2:105275588-105275940	N_Shelf		-0.20431	2.31381	-3.57253	0.000749657	0.758746	-0.930029
626633	cg22217158	cg22217158	0.0407956	chr5	72595188	-	chr5:72594147-72595808	Island		0.24327	-0.717169	3.57218	0.000750475	0.758746	-0.930794
517567	cg17776832	cg17776832	-0.0099414	chr1	12088729	-		OpenSea	MIIP	-0.141699	2.75402	-3.57215	0.000750546	0.758746	-0.930861
674054	cg24131452	cg24131452	-0.00839862	chr10	415359	+	chr10:413851-414165	S_Shore		-0.181529	3.35319	-3.57206	0.000750742	0.758746	-0.931044
446278	cg15196697	cg15196697	-0.0179075	chr15	65712749	-	chr15:65714742-65715571	N_Shore		-0.0847598	0.0759951	-3.57182	0.000751313	0.758746	-0.931577
487213	cg16667189	cg16667189	-0.0100116	chr5	141215285	+		OpenSea		-0.168646	2.8059	-3.57048	0.000754431	0.758746	-0.934485
23375	cg00741700	cg00741700	0.0102109	chr12	110338011	+	chr12:110337980-110338591	Island	TCHP;TCHP;TCHP	0.377781	-4.29685	3.57028	0.000754892	0.758746	-0.934913
324658	cg10961841	cg10961841	0.00939991	chr1	47697429	+	chr1:47696504-47698197	Island	TAL1	0.21419	-3.91398	3.56924	0.000757318	0.758746	-0.937164
401357	cg13696609	cg13696609	0.0195338	chr9	100617710	+	chr9:100615234-100617510	S_Shore	FOXE1;FOXE1	0.174978	-1.95026	3.56892	0.000758077	0.758746	-0.937868
751459	cg27196081	cg27196081	-0.0067511	chr10	103330144	+	chr10:103329852-103330311	Island	DPCD;DPCD	-0.264683	-4.47956	-3.56835	0.00075941	0.758746	-0.939101
142465	cg04705620	cg04705620	-0.0206902	chr2	58274321	-	chr2:58273642-58274422	Island	VRK2;VRK2;VRK2;VRK2;VRK2	-0.281065	-2.76984	-3.5683	0.000759515	0.758746	-0.939198
714411	cg25745642	cg25745642	-0.0110143	chr1	155050609	+	chr1:155051155-155055291	N_Shore	EFNA3;EFNA3	-0.126127	2.1415	-3.56787	0.000760535	0.758746	-0.940139
133056	cg04383707	cg04383707	-0.0219793	chr19	39688850	+	chr19:39687597-39687964	S_Shore	NCCRP1	-0.166529	0.893758	-3.56755	0.000761275	0.758746	-0.940822
113009	cg03705947	cg03705947	0.00681493	chr1	68152081	+	chr1:68150913-68152270	Island	GADD45A	0.100609	-2.94204	3.56733	0.000761805	0.758746	-0.94131
699510	cg25142587	cg25142587	-0.00808657	chr2	27294717	-	chr2:27294139-27294915	Island	OST4;OST4	-0.25218	-3.85678	-3.56692	0.000762762	0.758746	-0.942191
328406	cg11099683	cg11099683	-0.00910842	chr2	169337467	+		OpenSea		-0.184955	3.42651	-3.56623	0.000764396	0.758746	-0.943694
176999	cg05877299	cg05877299	0.0224418	chr3	66973414	-		OpenSea		0.14562	0.862424	3.56614	0.0007646	0.758746	-0.943881
631819	cg22440044	cg22440044	-0.0162312	chr12	102271284	+	chr12:102270754-102271801	Island	DRAM1;DRAM1;DRAM1	-0.291127	-3.22159	-3.56604	0.000764836	0.758746	-0.944098
515111	cg17683031	cg17683031	-0.0114315	chr3	183165430	-	chr3:183165238-183165667	Island	RP11-393B14.1;RP11-393B14.1	-0.23567	-3.04329	-3.56556	0.000765975	0.758746	-0.945142
343957	cg11659961	cg11659961	-0.0108724	chr1	160369972	-	chr1:160370112-160370658	N_Shore	VANGL2	-0.210962	-3.34129	-3.56547	0.00076617	0.758746	-0.945321
443464	cg15092395	cg15092395	-0.00776914	chr3	33155457	+	chr3:33155227-33156054	Island	CRTAP;CRTAP;CRTAP;CRTAP;CRTAP	-0.267504	-4.07248	-3.56373	0.000770299	0.758746	-0.949092
589220	cg20677516	cg20677516	-0.0131339	chr1	202781057	-	chr1:202779790-202780684	S_Shore	KDM5B-AS1;RP11-480I12.10	-0.092542	0.740974	-3.56346	0.000770953	0.758746	-0.949688
307443	cg10348863	cg10348863	0.00638582	chr4	184425226	-	chr4:184425262-184427628	N_Shore	ING2;RP11-367N14.2	0.132532	-3.43548	3.56216	0.000774048	0.758746	-0.9525
514103	cg17643699	cg17643699	-0.0263327	chr12	27091484	+	chr12:27091158-27091857	Island	ASUN;FGFR1OP2;FGFR1OP2;FGFR1OP2;ASUN;FGFR1OP2;FGFR1OP2;FGFR1OP2	-0.203802	-1.15332	-3.56211	0.000774162	0.758746	-0.952604
560102	cg19497572	cg19497572	0.0226733	chr19	41882098	+	chr19:41882507-41882773	N_Shore	TMEM91;TMEM91;TMEM91;CTC-435M10.3;TMEM91;TMEM91;TMEM91;TMEM91;TMEM91	0.154376	-0.178766	3.56202	0.000774383	0.758746	-0.952804
328976	cg11119917	cg11119917	-0.010253	chr8	110064936	+		OpenSea	RP11-1084E5.1	-0.182237	3.10017	-3.56116	0.00077643	0.758746	-0.954656
446782	cg15214878	cg15214878	-0.0126896	chr15	58525717	+		OpenSea	ALDH1A2	-0.130125	2.44284	-3.56026	0.0007786	0.758746	-0.956615
103132	cg03378948	cg03378948	0.0124365	chr12	95684086	-		OpenSea	U6;VEZT	0.284995	3.33711	3.5594	0.000780653	0.758746	-0.958464
747028	cg27024924	cg27024924	0.0197127	chr6	21186517	+		OpenSea		0.272587	2.52572	3.55885	0.000781975	0.758746	-0.959651
274804	cg09217922	cg09217922	-0.00768438	chr12	7096338	+		OpenSea	C1S;U47924.19;U47924.19	-0.110542	2.81862	-3.55861	0.000782557	0.758746	-0.960173
272648	cg09141659	cg09141659	-0.00856624	chr11	86280769	-		OpenSea	RP11-317J19.1;ME3	-0.127166	2.76981	-3.55855	0.000782713	0.758746	-0.960313
690532	cg24788228	cg24788228	-0.00634962	chr19	2439355	-		OpenSea		-0.166478	3.57917	-3.55819	0.000783579	0.758746	-0.961089
263770	cg08833006	cg08833006	-0.0343596	chr7	128355238	-		OpenSea	FAM71F1;FAM71F1	-0.25514	1.15787	-3.55761	0.000784973	0.758746	-0.962336
699985	cg25162403	cg25162403	0.00880155	chr10	4867930	+	chr10:4868125-4868949	N_Shore	AKR1E2;AKR1E2;AKR1E2	0.201929	3.43606	3.55749	0.000785256	0.758746	-0.962589
56616	cg01843127	cg01843127	0.0326337	chr8	135070347	+		OpenSea		0.329639	1.06018	3.55717	0.000786034	0.758746	-0.963284
730758	cg26399937	cg26399937	-0.0632462	chr10	108792943	+		OpenSea		-0.483058	1.24227	-3.55713	0.000786144	0.758746	-0.963382
262889	cg08804406	cg08804406	-0.0151174	chr8	26296781	+		OpenSea	RP11-14I17.3	-0.129779	2.51608	-3.55705	0.000786324	0.758746	-0.963543
692857	cg24875518	cg24875518	0.00561815	chr18	29665747	-		OpenSea		0.271842	-4.30443	3.55681	0.000786906	0.758746	-0.964062
145539	cg04810707	cg04810707	-0.0178675	chr8	138161113	+		OpenSea		-0.19498	2.48691	-3.55664	0.000787318	0.758746	-0.96443
283112	cg09500876	cg09500876	-0.0152157	chr14	76449371	+	chr14:76448623-76449389	Island	TGFB3	-0.128643	-1.59288	-3.55663	0.000787341	0.758746	-0.96445
514756	cg17668848	cg17668848	-0.01029	chr3	108029973	+		OpenSea	HHLA2;HHLA2;HHLA2;HHLA2;HHLA2	-0.232236	3.71229	-3.55587	0.00078919	0.758746	-0.966096
663231	cg23699933	cg23699933	-0.020779	chr18	60986943	-	chr18:60986621-60988286	Island	BCL2;BCL2;BCL2	-0.305911	-2.85743	-3.55559	0.000789866	0.758746	-0.966697
512987	cg17600129	cg17600129	-0.0228915	chr1	206785995	+	chr1:206785804-206786030	Island	EIF2D;EIF2D;EIF2D	-0.236491	-2.28654	-3.55524	0.00079073	0.758746	-0.967464
109804	cg03599257	cg03599257	-0.0129546	chr1	28283712	+	chr1:28285020-28285304	N_Shore	SMPDL3B;RP11-460I13.2	-0.168032	2.31746	-3.55494	0.000791454	0.758746	-0.968107
201572	cg06720632	cg06720632	0.0124792	chr11	71783265	+		OpenSea	NUMA1;NUMA1;NUMA1;NUMA1;NUMA1;NUMA1	0.13277	0.238142	3.55443	0.0007927	0.758746	-0.969211
573745	cg20032056	cg20032056	0.0245396	chr11	129973438	-		OpenSea	APLP2;APLP2;APLP2	0.330441	3.12853	3.55433	0.000792947	0.758746	-0.969429
6970	cg00219956	cg00219956	0.0198869	chr16	30794205	-	chr16:30793716-30795268	Island		0.139327	0.988481	3.55428	0.00079306	0.758746	-0.969529
518046	cg17796923	cg17796923	-0.0155624	chr14	34305432	+		OpenSea		-0.227454	2.91998	-3.55291	0.000796418	0.758746	-0.972494
310984	cg10476558	cg10476558	-0.00832186	chr20	30326789	-	chr20:30326913-30327430	N_Shore	TPX2	-0.269348	-3.90256	-3.55285	0.000796566	0.758746	-0.972625
539800	cg18658556	cg18658556	0.0350104	chr4	7462594	+		OpenSea	SORCS2	0.365663	1.77246	3.55272	0.000796895	0.758746	-0.972914
172660	cg05726263	cg05726263	0.0255906	chr1	173446481	+	chr1:173445978-173447105	Island	PRDX6;PRDX6	0.262168	-2.18418	3.55243	0.000797601	0.758746	-0.973536
593159	cg20835725	cg20835725	0.0110814	chr22	38200979	-	chr22:38200672-38201691	Island	H1F0;H1F0	0.349581	-4.04198	3.55161	0.00079962	0.758746	-0.97531
602704	cg21219785	cg21219785	0.0135527	chr9	96215191	+	chr9:96213340-96214953	S_Shore	FAM120AOS;FAM120AOS;FAM120AOS;FAM120AOS	0.111571	-1.75762	3.5509	0.000801375	0.758746	-0.976849
677348	cg24270398	cg24270398	0.0105852	chr12	54644982	-		OpenSea		0.119331	-0.486649	3.55087	0.000801445	0.758746	-0.97691
459797	cg15699874	cg15699874	-0.0111682	chr11	126152981	-	chr11:126152722-126153400	Island	TIRAP;TIRAP;TIRAP;TIRAP;TIRAP	-0.326299	-4.15607	-3.55086	0.00080148	0.758746	-0.976941
315026	cg10613381	cg10613381	-0.017509	chr22	24890330	-	chr22:24890412-24891453	N_Shore	UPB1;UPB1;C22orf45;C22orf45;C22orf45;UPB1	-0.159098	1.15731	-3.55068	0.000801906	0.758746	-0.977313
360091	cg12230010	cg12230010	0.00696202	chr10	72163718	-	chr10:72163717-72164573	Island	EIF4EBP2	0.143646	-3.59732	3.55027	0.000802925	0.758746	-0.978205
488824	cg16720564	cg16720564	0.0207162	chr7	129543162	-		OpenSea		0.24627	2.56996	3.55005	0.000803464	0.758746	-0.978676
661524	cg23639134	cg23639134	-0.0154294	chr2	9459065	+	chr2:9459243-9459454	N_Shore		-0.132535	2.06782	-3.54985	0.000803966	0.758746	-0.979114
658276	cg23509969	cg23509969	-0.0112521	chr8	54793308	-	chr8:54791845-54795141	Island	RGS20;RGS20	-0.307534	-3.56467	-3.54908	0.000805881	0.758746	-0.980784
539324	cg18638434	cg18638434	0.0183159	chr14	74486651	+	chr14:74485325-74486356	S_Shore	ENTPD5;ENTPD5;ENTPD5;C14orf45	0.160011	0.760647	3.54905	0.000805938	0.758746	-0.980833
511324	cg17535314	cg17535314	0.0319014	chr10	48435475	+	chr10:48438411-48439320	N_Shelf		0.332053	1.71299	3.54815	0.000808177	0.758746	-0.982781
390555	cg13348770	cg13348770	0.0066228	chr6	122720548	-	chr6:122720607-122721366	N_Shore	HSF2;HSF2	0.184707	-3.99432	3.54812	0.000808266	0.758746	-0.982857
653669	cg23324259	cg23324259	-0.0164745	chr8	82754387	+	chr8:82754054-82754476	Island	SNX16;SNX16;SNX16;SNX16;SNX16;SNX16	-0.385619	-3.61944	-3.54798	0.000808595	0.758746	-0.983143
483612	cg16543958	cg16543958	-0.0115795	chr6	39835428	+		OpenSea		-0.108661	1.18944	-3.54791	0.00080879	0.758746	-0.983312
387819	cg13251061	cg13251061	-0.0110974	chr18	72776810	-		OpenSea	ZNF407	-0.156206	2.82423	-3.54777	0.000809127	0.758746	-0.983605
735042	cg26564332	cg26564332	0.00756875	chr2	216806470	-		OpenSea	AC093382.1	0.291992	4.15658	3.54757	0.000809629	0.758746	-0.98404
5911	cg00183100	cg00183100	-0.00808748	chr7	2006518	+	chr7:2007802-2008268	N_Shore		-0.222392	3.88841	-3.54736	0.000810137	0.758746	-0.98448
154886	cg05119432	cg05119432	0.00574261	chr1	31274862	+		OpenSea		0.261214	-4.70184	3.54661	0.000812019	0.758746	-0.986109
90929	cg02970394	cg02970394	-0.0121879	chr1	167906350	-	chr1:167905027-167906801	Island	BRP44;BRP44;DCAF6	-0.238637	-3.19367	-3.54647	0.000812378	0.758746	-0.986419
94706	cg03095533	cg03095533	0.00583878	chr19	35535447	-	chr19:35531780-35531991	S_Shelf		0.212842	-4.41631	3.54627	0.00081288	0.758746	-0.986852
355920	cg12080266	cg12080266	-0.120541	chr21	36060640	-		OpenSea		-1.53713	2.39457	-3.54608	0.000813351	0.758746	-0.987259
378689	cg12911902	cg12911902	0.0124712	chr11	32017305	-		OpenSea		0.161384	2.39644	3.54516	0.000815651	0.758746	-0.989241
755944	cg27369572	cg27369572	0.00928763	chr22	31496943	+	chr22:31494658-31495175	S_Shore	RP3-412A9.10;SMTN	0.154903	3.41007	3.54492	0.000816255	0.758746	-0.989759
216449	cg07204005	cg07204005	0.0129767	chr6	34641099	-		OpenSea	C6orf106	0.28134	-3.72164	3.5449	0.000816301	0.758746	-0.989799
508621	cg17440670	cg17440670	-0.00759433	chr10	73820821	+		OpenSea	SPOCK2	-0.254382	3.77219	-3.54469	0.000816828	0.758746	-0.990252
742901	cg26870192	cg26870192	0.0262814	chr6	137242062	+	chr6:137242315-137245442	N_Shore	SLC35D3	0.537837	-3.2203	3.54462	0.000817001	0.758746	-0.990401
44499	cg01435464	cg01435464	-0.0124249	chr11	32094133	+		OpenSea		-0.172439	3.01252	-3.54449	0.000817327	0.758746	-0.990681
344615	cg11683859	cg11683859	-0.0119551	chr12	31079581	-	chr12:31079243-31079878	Island	TSPAN11;TSPAN11;TSPAN11;TSPAN11;TSPAN11	-0.257493	-3.57356	-3.54381	0.000819036	0.758746	-0.992147
239233	cg07986666	cg07986666	-0.00927643	chr12	53298383	-	chr12:53297442-53297824	S_Shore		-0.18608	3.14146	-3.5438	0.000819065	0.758746	-0.992171
70721	cg02308472	cg02308472	-0.0103681	chr4	1388039	-	chr4:1388614-1389430	N_Shore	CRIPAK;CRIPAK;CRIPAK	-0.163191	3.06315	-3.54349	0.000819846	0.758746	-0.99284
590142	cg20709456	cg20709456	0.00769285	chr19	49087605	+		OpenSea		0.172198	-3.78756	3.54323	0.00082052	0.758746	-0.993417
760633	cg27549480	cg27549480	0.0141822	chr9	134953928	-	chr9:134954960-134955335	N_Shore	MED27	0.134157	1.89619	3.54271	0.000821829	0.758746	-0.994535
394463	cg13476739	cg13476739	0.0154864	chr19	8246165	-		OpenSea		0.18418	2.92783	3.54209	0.0008234	0.758746	-0.995875
656934	cg23456689	cg23456689	0.0210021	chr10	13516215	-	chr10:13516165-13516747	Island		0.198248	2.03919	3.54091	0.000826381	0.758746	-0.998412
574078	cg20046040	cg20046040	0.0331952	chr8	121135930	-	chr8:121135864-121136141	Island	COL14A1;COL14A1;COL14A1;COL14A1	0.566401	-3.33389	3.5399	0.000828946	0.758746	-1.00059
448552	cg15282907	cg15282907	-0.0230021	chr12	133066680	-	chr12:133067072-133067735	N_Shore	FBRSL1;FBRSL1;FBRSL1	-0.53423	-3.71759	-3.53923	0.000830661	0.758746	-1.00204
102221	cg03346521	cg03346521	0.0317002	chr4	7740503	+		OpenSea		0.207949	0.589001	3.53839	0.000832814	0.758746	-1.00385
385909	cg13179983	cg13179983	-0.00965241	chr19	18264162	-	chr19:18263187-18264641	Island	PIK3R2;PIK3R2	-0.285648	-3.8298	-3.53835	0.000832914	0.758746	-1.00394
346555	cg11750133	cg11750133	-0.00904622	chr10	93647217	-	chr10:93647052-93647393	Island		-0.259709	-4.0987	-3.53823	0.000833214	0.758746	-1.00419
209010	cg06958567	cg06958567	0.00662124	chr18	52495541	+	chr18:52495604-52496007	N_Shore	RAB27B	0.153144	-3.74268	3.53804	0.000833703	0.758746	-1.0046
437669	cg14883682	cg14883682	0.0324133	chr5	40260520	+		OpenSea	CTD-2651L24.1	0.479722	3.10775	3.53717	0.000835929	0.758746	-1.00647
309608	cg10427793	cg10427793	0.0223172	chr5	78908035	-	chr5:78908219-78908691	N_Shore	PAPD4;PAPD4;PAPD4;PAPD4;PAPD4;PAPD4	0.511683	-3.65766	3.53649	0.000837686	0.758746	-1.00795
119898	cg03945582	cg03945582	-0.0104831	chr16	19896327	+	chr16:19894965-19897156	Island	GPRC5B;GPRC5B;GPRC5B	-0.272977	-3.64591	-3.53507	0.000841353	0.758746	-1.01101
484611	cg16578938	cg16578938	0.00584006	chr5	179225558	-	chr5:179222608-179223825	S_Shore	MIR1229	0.126571	3.45674	3.53502	0.000841483	0.758746	-1.01112
749571	cg27120649	cg27120649	0.0172321	chr7	94286261	+	chr7:94284858-94286527	Island	SGCE;SGCE;SGCE;SGCE;SGCE;PEG10;PEG10	0.106049	0.0996242	3.53468	0.000842355	0.758746	-1.01185
354217	cg12022184	cg12022184	-0.0233362	chr14	74485813	-	chr14:74485325-74486356	Island	C14orf45;C14orf45;ENTPD5;ENTPD5;ENTPD5;ENTPD5	-0.340074	-2.97004	-3.53414	0.000843755	0.758746	-1.01301
135976	cg04485075	cg04485075	-0.00629842	chr1	894587	+	chr1:894313-902654	Island	NOC2L;KLHL17;KLHL17	-0.18514	-4.12549	-3.53285	0.000847093	0.758746	-1.01578
46613	cg01506891	cg01506891	-0.00802496	chr8	38243824	+	chr8:38243741-38244695	Island	LETM2;LETM2;LETM2;LETM2;LETM2	-0.281378	-4.27094	-3.53203	0.000849247	0.758746	-1.01756
539041	cg18627694	cg18627694	-0.0103841	chr11	75607513	+		OpenSea		-0.169563	3.4649	-3.532	0.000849304	0.758746	-1.01761
281589	cg09446995	cg09446995	-0.0101408	chr12	2904093	+	chr12:2903389-2905189	Island	FKBP4;CBX3P4;FKBP4	-0.272836	-3.83071	-3.53187	0.000849648	0.758746	-1.0179
143847	cg04752299	cg04752299	0.0115946	chr10	8085558	+		OpenSea		0.178826	-2.85906	3.53122	0.000851352	0.758746	-1.0193
576736	cg20156450	cg20156450	-0.0395264	chr10	61469858	+	chr10:61468610-61469999	Island	SLC16A9;SLC16A9	-0.291608	-1.55545	-3.53112	0.000851602	0.758746	-1.01951
444458	cg15127733	cg15127733	-0.0122405	chr20	3713584	-	chr20:3713159-3713515	S_Shore	HSPA12B;HSPA12B;HSPA12B	-0.105094	0.51392	-3.53083	0.000852361	0.758746	-1.02013
589740	cg20696985	cg20696985	0.00473833	chr15	45480429	-	chr15:45479509-45480498	Island	SHF;SHF;SHF;SHF;SHF;RP11-519G16.2	0.121022	-3.74926	3.53044	0.000853402	0.758746	-1.02099
730246	cg26379759	cg26379759	0.0237113	chr1	240398016	-		OpenSea		0.199928	0.0920347	3.53041	0.000853468	0.758746	-1.02104
18870	cg00595086	cg00595086	0.00811293	chr8	72468561	-	chr8:72468560-72469561	Island		0.199653	-3.84705	3.53016	0.000854133	0.758746	-1.02159
484391	cg16570884	cg16570884	-0.00789408	chr3	44595942	-	chr3:44596535-44597018	N_Shore	ZNF167;ZNF167;ZNF167;ZNF167	-0.170892	3.3311	-3.52963	0.000855513	0.758746	-1.02272
163219	cg05393726	cg05393726	-0.0188957	chr3	133615119	-	chr3:133613566-133615174	Island	RAB6B;RAB6B;RAB6B;RAB6B	-0.125176	-0.665335	-3.52923	0.000856582	0.758746	-1.0236
252313	cg08440945	cg08440945	0.0108601	chr11	65983863	-		OpenSea		0.301935	3.80847	3.52909	0.00085694	0.758746	-1.02389
483802	cg16550438	cg16550438	0.0189308	chr11	64112387	-	chr11:64112327-64112607	Island	CCDC88B;CCDC88B;CCDC88B	0.15699	1.84683	3.5289	0.000857444	0.758746	-1.02431
102518	cg03356288	cg03356288	-0.0130166	chr13	74639083	-		OpenSea	KLF12	-0.108339	1.51537	-3.5282	0.000859294	0.758746	-1.02582
583614	cg20442503	cg20442503	0.00466727	chr19	1816188	+	chr19:1815700-1816784	Island	MIR1909;REXO1	0.104526	3.4379	3.52815	0.000859426	0.758746	-1.02593
511002	cg17523282	cg17523282	-0.022922	chr10	71871364	+		OpenSea	H2AFY2;AIFM2	-0.514662	3.77336	-3.52745	0.000861257	0.758746	-1.02742
531429	cg18320505	cg18320505	-0.011413	chr15	22954415	+		OpenSea	CYFIP1	-0.199241	3.21293	-3.52734	0.000861543	0.758746	-1.02765
78215	cg02555952	cg02555952	0.0180945	chr10	134139778	+		OpenSea	STK32C	0.134177	1.23792	3.52707	0.000862275	0.758746	-1.02825
252022	cg08430068	cg08430068	-0.0119478	chr14	55738118	-	chr14:55737940-55738999	Island	FBXO34;RP11-665C16.6;RP11-665C16.6;FBXO34;FBXO34	-0.280677	-3.65585	-3.52669	0.000863261	0.758746	-1.02905
642492	cg22875823	cg22875823	-0.0259045	chr6	33400543	+		OpenSea	SYNGAP1	-0.17965	0.984847	-3.52663	0.000863425	0.758746	-1.02918
441388	cg15019810	cg15019810	-0.0249102	chr3	186648242	+	chr3:186648174-186649103	Island	ST6GAL1;ST6GAL1	-0.429572	-2.9355	-3.52661	0.000863495	0.758746	-1.02924
24031	cg00763094	cg00763094	-0.0164172	chr1	171455187	-	chr1:171454517-171455239	Island	PRRC2C;PRRC2C;PRRC2C;PRRC2C	-0.253264	-2.84989	-3.52618	0.00086463	0.758746	-1.03016
444388	cg15125056	cg15125056	0.0231075	chr3	23691152	-		OpenSea		0.276138	2.40396	3.52606	0.000864931	0.758746	-1.03041
255301	cg08540096	cg08540096	0.0120001	chr19	2755547	-	chr19:2755325-2755629	Island	SGTA	0.182438	3.1338	3.52569	0.000865935	0.758746	-1.03122
635433	cg22591200	cg22591200	0.047455	chr2	109066290	-	chr2:109065509-109065954	S_Shore		0.409775	-1.54221	3.52552	0.000866364	0.758746	-1.03157
602132	cg21199629	cg21199629	0.0178578	chr14	22971074	-		OpenSea	TRAJ38	0.178462	2.50102	3.52541	0.00086666	0.758746	-1.03181
173618	cg05760402	cg05760402	-0.00898993	chr18	20139913	-	chr18:20139484-20140246	Island		-0.145001	-2.89876	-3.5252	0.000867223	0.758746	-1.03226
578004	cg20211779	cg20211779	0.017876	chr11	34378921	+	chr11:34378229-34379993	Island	ABTB2;ABTB2	0.129943	-1.07556	3.52486	0.000868131	0.758746	-1.033
157895	cg05220160	cg05220160	-0.0117694	chr20	34194081	-	chr20:34188719-34190267	S_Shelf	FER1L4	-0.158687	2.56692	-3.52478	0.000868356	0.758746	-1.03318
350485	cg11886709	cg11886709	0.00917027	chr6	156980722	+		OpenSea		0.14838	2.91364	3.52477	0.000868364	0.758746	-1.03319
1100	cg00032227	cg00032227	-0.0182391	chr17	72772512	+	chr17:72772244-72772692	Island	TMEM104;TMEM104;NAT9	-0.246124	-2.71589	-3.52417	0.000869972	0.758746	-1.03448
464622	cg15870334	cg15870334	-0.00627629	chr4	5891982	-	chr4:5891981-5892365	Island	CRMP1	-0.143977	-3.42947	-3.52365	0.000871371	0.758746	-1.03561
744095	cg26913800	cg26913800	0.00716757	chr11	19912060	-		OpenSea		0.12826	2.93965	3.5226	0.00087416	0.758746	-1.03785
68217	cg02228207	cg02228207	-0.0046756	chr1	244998759	-	chr1:244998023-244999142	Island	COX20;COX20;COX20	-0.116242	-3.40271	-3.52257	0.000874239	0.758746	-1.03792
455254	cg15538837	cg15538837	0.00630673	chr1	226250361	-	chr1:226249457-226251457	Island	H3F3A;H3F3A;H3F3A;H3F3A	0.130794	-3.61935	3.52182	0.000876265	0.758746	-1.03954
702104	cg25250414	cg25250414	-0.019663	chr15	75871478	+	chr15:75870802-75871814	Island	PTPN9;PTPN9;PTPN9;PTPN9;CTD-2323K18.1	-0.294348	-2.68678	-3.52131	0.000877621	0.758746	-1.04063
510464	cg17505757	cg17505757	0.0120402	chr17	5323140	+	chr17:5322507-5323716	Island	RPAIN;RPAIN;NUP88;RPAIN;RPAIN;NUP88;NUP88;RPAIN	0.289828	-3.57029	3.52119	0.00087796	0.758746	-1.0409
187807	cg06244417	cg06244417	-0.0220321	chr9	137809628	-		OpenSea	FCN1;FCN1;FCN1	-0.102365	0.765493	-3.51997	0.000881233	0.758746	-1.04351
41900	cg01350934	cg01350934	-0.0215048	chr16	57335130	-		OpenSea		-0.138221	0.0286519	-3.51974	0.000881862	0.758746	-1.04401
406357	cg13863095	cg13863095	-0.015051	chr2	48757072	-	chr2:48757211-48757785	N_Shore	STON1;STON1;STON1-GTF2A1L;STON1-GTF2A1L	-0.320728	-3.71556	-3.5197	0.000881989	0.758746	-1.04411
145814	cg04821250	cg04821250	0.0219044	chr5	166388128	+		OpenSea		0.575183	3.33387	3.5196	0.000882248	0.758746	-1.04432
603438	cg21244990	cg21244990	0.0137162	chr7	158061615	+	chr7:158061440-158061746	Island		0.174628	2.52566	3.51906	0.000883704	0.758746	-1.04547
64070	cg02086820	cg02086820	-0.0149946	chr16	88698611	-	chr16:88700455-88701573	N_Shore		-0.101894	1.40546	-3.51864	0.000884837	0.758746	-1.04637
166152	cg05499853	cg05499853	-0.0105396	chr10	15902324	-	chr10:15902079-15902402	Island	FAM188A;FAM188A;FAM188A;FAM188A	-0.271109	-3.67796	-3.5169	0.000889565	0.758746	-1.05011
598061	cg21039208	cg21039208	0.0079862	chr11	10325255	-	chr11:10327013-10329831	N_Shore	ADM;ADM;ADM;ADM;ADM;ADM;RP11-351I24.1	0.15233	-3.24596	3.5169	0.000889569	0.758746	-1.05011
352216	cg11949533	cg11949533	0.0167456	chr19	58372914	+		OpenSea	ZNF587;ZNF587	0.152941	1.79648	3.51675	0.000889978	0.758746	-1.05044
186471	cg06198088	cg06198088	-0.0200317	chr2	42275672	+		OpenSea	PKDCC	-0.201546	-2.13182	-3.5167	0.00089011	0.758746	-1.05054
407399	cg13898459	cg13898459	-0.0263039	chr19	4518598	+		OpenSea	PLIN4	-0.117485	-0.0468928	-3.51667	0.000890205	0.758746	-1.05062
251273	cg08402107	cg08402107	-0.0252611	chr10	106028939	-	chr10:106028542-106029047	Island	GSTO2;GSTO2	-0.340134	-2.54653	-3.51644	0.000890832	0.758746	-1.05111
137352	cg04530992	cg04530992	-0.00772566	chr2	172750781	-	chr2:172750718-172751020	Island	SLC25A12;SLC25A12;SLC25A12	-0.246341	-4.13279	-3.51578	0.000892633	0.758746	-1.05253
52907	cg01719793	cg01719793	-0.0115006	chr1	16533434	+	chr1:16532917-16534580	Island	ARHGEF19;ARHGEF19	-0.26341	-3.69888	-3.515	0.000894761	0.758746	-1.0542
378062	cg12888415	cg12888415	-0.0204738	chr13	73861467	+		OpenSea		-0.249138	2.87599	-3.51483	0.000895248	0.758746	-1.05458
480953	cg16450330	cg16450330	-0.0170743	chr3	156392161	+	chr3:156391811-156393607	Island	TIPARP-AS1;TIPARP;TIPARP;TIPARP-AS1;TIPARP-AS1;TIPARP;TIPARP	-0.501306	-4.00599	-3.51474	0.000895485	0.758746	-1.05476
696021	cg25006128	cg25006128	-0.00999925	chr9	132565414	-	chr9:132565316-132566033	Island	TOR1B;TOR1B;TOR1B	-0.284569	-3.58008	-3.51424	0.000896842	0.758746	-1.05583
510769	cg17515953	cg17515953	0.0281575	chr14	94803712	-		OpenSea		0.191791	0.560722	3.51421	0.000896947	0.758746	-1.05591
3504	cg00106074	cg00106074	-0.00616132	chr12	42538806	-	chr12:42538125-42538902	Island	GXYLT1;GXYLT1	-0.254913	-4.4075	-3.51413	0.000897153	0.758746	-1.05607
291247	cg09789584	cg09789584	0.0396638	chr17	45144857	-		OpenSea	RP11-156P1.3;RP11-156P1.3;RP11-156P1.3;RP11-156P1.3;RP11-156P1.3	0.377188	-2.42683	3.51386	0.000897894	0.758746	-1.05665
604116	cg21273862	cg21273862	0.0236624	chr2	222384688	-		OpenSea	AC079834.3	0.107728	0.943998	3.51382	0.000898001	0.758746	-1.05673
606315	cg21372533	cg21372533	0.0121105	chr18	76781704	+	chr18:76782657-76782896	N_Shore		0.147112	2.33717	3.51355	0.000898742	0.758746	-1.05731
713254	cg25701164	cg25701164	-0.0244185	chr15	101460502	+	chr15:101458286-101460223	S_Shore	RP11-66B24.4;LRRK1;LRRK1;LRRK1;RP11-66B24.4;RP11-66B24.4;LRRK1	-0.16831	-1.54701	-3.51294	0.000900434	0.758746	-1.05863
581935	cg20375721	cg20375721	0.0238887	chr2	242847380	+	chr2:242843760-242844198	S_Shelf	AC131097.3	0.267696	2.21517	3.51285	0.000900679	0.758746	-1.05882
295459	cg09934925	cg09934925	-0.00832814	chr14	101597730	-		OpenSea		-0.153952	3.11042	-3.51267	0.000901188	0.758746	-1.05922
168668	cg05590723	cg05590723	-0.0223079	chr15	45422849	-	chr15:45421236-45422394	S_Shore	DUOX1;DUOX1;DUOXA1;DUOXA1;DUOXA1;DUOXA1	-0.185717	1.00841	-3.51254	0.000901521	0.758746	-1.05948
279679	cg09379627	cg09379627	-0.00614908	chr10	134145580	+	chr10:134145177-134146025	Island	LRRC27;LRRC27;LRRC27;LRRC27;LRRC27;STK32C;STK32C	-0.27973	-4.54406	-3.51184	0.000903473	0.758746	-1.061
346433	cg11746148	cg11746148	-0.00630566	chr6	37523967	-		OpenSea		-0.138457	3.15907	-3.51147	0.000904499	0.758746	-1.06179
508663	cg17442852	cg17442852	-0.0231647	chr17	1478889	-	chr17:1478584-1479214	Island	SLC43A2;SLC43A2;SLC43A2;SLC43A2	-0.178117	1.24109	-3.51122	0.000905198	0.758746	-1.06233
765997	ch.8.52143256F	ch.8.52143256F	0.00389968	chr8	51980703	+		OpenSea		0.240524	-5.2544	3.51094	0.000905953	0.758746	-1.06292
423677	cg14417784	cg14417784	0.0755941	chr2	131009681	+	chr2:131009569-131010185	Island		0.437485	0.752526	3.51075	0.000906499	0.758746	-1.06334
255188	cg08536446	cg08536446	0.0335486	chr12	583293	-		OpenSea		0.276008	-1.51149	3.51052	0.000907134	0.758746	-1.06383
491029	cg16801093	cg16801093	0.0228151	chr18	20513136	-	chr18:20513119-20513857	Island	RBBP8;RBBP8;RBBP8	0.206811	-2.15674	3.51029	0.000907755	0.758746	-1.06431
200387	cg06681768	cg06681768	0.00921816	chr17	48049970	+	chr17:48048953-48050616	Island	DLX4	0.100598	-2.14584	3.50981	0.000909091	0.758746	-1.06535
348223	cg11808746	cg11808746	-0.0137767	chr10	95256359	+	chr10:95256133-95256562	Island	CEP55	-0.473246	-4.09968	-3.50976	0.000909251	0.758746	-1.06547
689379	cg24741793	cg24741793	-0.0178841	chr14	62333736	+	chr14:62331009-62331641	S_Shelf	CTD-2277K2.1;CTD-2277K2.1	-0.323656	3.2241	-3.50945	0.000910112	0.758746	-1.06613
7178	cg00226545	cg00226545	0.03083	chr16	54320225	-	chr16:54317821-54324604	Island	IRX3;IRX3;IRX3	0.278497	-2.2059	3.50944	0.000910126	0.758746	-1.06614
333223	cg11269404	cg11269404	-0.00946414	chr19	42786558	+	chr19:42784074-42785542	S_Shore	CIC	-0.141363	2.56828	-3.50939	0.000910281	0.758746	-1.06626
241616	cg08071609	cg08071609	0.018958	chr6	117086040	-	chr6:117085739-117086942	Island		0.206221	-2.30188	3.50938	0.000910309	0.758746	-1.06629
663795	cg23721088	cg23721088	0.00849017	chr10	80955256	+		OpenSea	ZMIZ1	0.134058	-2.87917	3.50933	0.000910425	0.758746	-1.06637
725125	cg26184812	cg26184812	0.0103617	chr19	13842475	-		OpenSea	CCDC130	0.178819	-3.28433	3.50901	0.000911338	0.758746	-1.06708
532358	cg18358588	cg18358588	0.012695	chr6	26660131	-	chr6:26659536-26660165	Island	ZNF322;ZNF322	0.354822	-3.89432	3.50897	0.000911452	0.758746	-1.06716
606158	cg21365860	cg21365860	0.0268164	chr16	21610958	-	chr16:21610692-21611694	Island	METTL9;METTL9;METTL9;METTL9;METTL9	0.222058	-1.90696	3.50782	0.000914648	0.758746	-1.06962
745843	cg26979179	cg26979179	0.0117745	chr2	217366073	-	chr2:217363524-217363826	S_Shelf	AC073321.5	0.311817	3.6568	3.50668	0.00091786	0.758746	-1.07208
335380	cg11346003	cg11346003	0.0383419	chr2	207507093	+	chr2:207506774-207507422	Island	AC010731.4;AC010731.4	0.365568	-2.02548	3.50643	0.000918563	0.758746	-1.07262
550066	cg19080814	cg19080814	-0.00794363	chr4	103780818	-		OpenSea	snoU13;UBE2D3	-0.241498	4.22836	-3.50628	0.000918977	0.758746	-1.07293
34256	cg01095658	cg01095658	0.0325309	chr14	68036318	+	chr14:68038798-68039013	N_Shelf		0.32786	-1.19516	3.50574	0.000920491	0.758746	-1.07409
456948	cg15600226	cg15600226	-0.0618962	chr14	22609408	-		OpenSea	AE000660.1	-0.774313	2.70083	-3.50508	0.000922357	0.758746	-1.07551
35354	cg01131549	cg01131549	0.00756586	chr9	134001205	-	chr9:134000784-134001306	Island	NUP214;U6	0.297278	-4.52109	3.50478	0.000923187	0.758746	-1.07614
86592	cg02833127	cg02833127	0.016073	chr4	177116733	-	chr4:177116543-177116893	Island	SPATA4;SPATA4;SPATA4	0.121824	0.627252	3.5044	0.000924274	0.758746	-1.07697
268030	cg08975998	cg08975998	0.0177021	chr2	188314499	+		OpenSea	CALCRL;AC007319.1	0.286304	3.04595	3.50414	0.000924997	0.758746	-1.07751
211483	cg07041273	cg07041273	0.0121515	chr12	113511713	-	chr12:113515164-113515970	N_Shelf		0.18859	3.38483	3.50392	0.000925642	0.758746	-1.078
761024	cg27564715	cg27564715	-0.0167934	chr8	1773758	-	chr8:1771361-1772760	S_Shore	ARHGEF10;ARHGEF10;ARHGEF10;ARHGEF10	-0.101859	0.991393	-3.5039	0.000925692	0.758746	-1.07804
78079	cg02550950	cg02550950	0.0536576	chr2	197122104	-		OpenSea		0.481228	-1.25978	3.50328	0.000927445	0.758746	-1.07937
159191	cg05263495	cg05263495	0.0253905	chr4	157997189	-	chr4:157997166-157997686	Island	GLRB;GLRB;GLRB;GLRB	0.19081	-1.10116	3.50312	0.000927904	0.758746	-1.07972
692929	cg24878260	cg24878260	-0.0125173	chr4	77795458	-		OpenSea		-0.128963	2.09329	-3.50309	0.000927983	0.758746	-1.07978
23259	cg00737846	cg00737846	0.0118888	chr4	183214573	-		OpenSea	ODZ3	0.139858	2.07459	3.50248	0.000929708	0.758746	-1.08108
413805	cg14101357	cg14101357	-0.0491512	chr10	102672178	+	chr10:102672367-102673159	N_Shore	FAM178A;FAM178A	-0.403443	-0.939504	-3.50226	0.000930343	0.758746	-1.08156
653742	cg23326824	cg23326824	-0.00432858	chr6	30585730	-	chr6:30584885-30585677	S_Shore	PPP1R10;PPP1R10;MRPS18B	-0.160854	-4.36939	-3.50136	0.000932909	0.758746	-1.08349
614145	cg21693930	cg21693930	-0.0138334	chr20	17549991	-	chr20:17549628-17550051	Island	DSTN;DSTN;DSTN;BFSP1	-0.320533	-3.66653	-3.50029	0.000935959	0.758746	-1.08578
266490	cg08921760	cg08921760	-0.0107695	chr12	92384227	+		OpenSea	RP11-24B21.1	-0.409601	4.09237	-3.49946	0.000938344	0.758746	-1.08757
118697	cg03901454	cg03901454	-0.018166	chr16	87588683	+	chr16:87584359-87584710	S_Shelf		-0.120906	1.05258	-3.49921	0.000939053	0.758746	-1.0881
55999	cg01822614	cg01822614	-0.0215436	chr19	2819670	-	chr19:2819630-2820295	Island	ZNF554	-0.25693	-2.57587	-3.49892	0.000939873	0.758746	-1.08871
645994	cg23018111	cg23018111	-0.0139715	chr19	31640401	-		OpenSea		-0.125402	1.67364	-3.49888	0.000940003	0.758746	-1.08881
739172	cg26724375	cg26724375	0.00742712	chr10	118976795	-	chr10:118976049-118976706	S_Shore		0.187261	-3.92385	3.49882	0.00094017	0.758746	-1.08893
571918	cg19957386	cg19957386	0.0295739	chr17	47836122	-		OpenSea	FAM117A	0.167355	0.756727	3.49834	0.000941548	0.758746	-1.08996
31371	cg01003320	cg01003320	-0.0357703	chr7	107786301	-		OpenSea		-0.416958	2.59479	-3.4979	0.000942825	0.758746	-1.09091
2453	cg00075161	cg00075161	-0.0104163	chr17	27342535	-		OpenSea	AC024619.2;AC024619.2;AC024619.2	-0.126891	2.9431	-3.4974	0.000944259	0.758746	-1.09197
112771	cg03698359	cg03698359	0.0132819	chr11	5704417	+		OpenSea	TRIM5;TRIM5;TRIM5;TRIM5	0.163352	2.75428	3.4974	0.000944272	0.758746	-1.09198
70127	cg02290791	cg02290791	0.0128978	chr20	21085983	-	chr20:21086139-21087175	N_Shore	LINC00237	0.143996	-2.47527	3.49633	0.000947341	0.758746	-1.09426
624717	cg22135105	cg22135105	-0.0109541	chr4	121844192	+	chr4:121843148-121844193	Island	PRDM5;PRDM5;PRDM5;PRDM5	-0.215998	-3.27084	-3.49628	0.000947497	0.758746	-1.09438
137634	cg04541218	cg04541218	0.0155964	chr19	16490536	+		OpenSea		0.173757	2.32715	3.49614	0.000947891	0.758746	-1.09467
286251	cg09610735	cg09610735	0.00814171	chr10	22609918	+		OpenSea	BMI1;BMI1	0.211658	-3.86062	3.4958	0.000948879	0.758746	-1.0954
75636	cg02471954	cg02471954	-0.0103162	chr16	16192875	+		OpenSea	ABCC1	-0.168339	2.88568	-3.49561	0.00094944	0.758746	-1.09581
595052	cg20919844	cg20919844	0.015005	chr3	50388170	+	chr3:50387959-50388681	Island	NPRL2;CYB561D2;NPRL2;CYB561D2;CYB561D2;CYB561D2;CYB561D2	0.118085	-1.24216	3.49554	0.000949628	0.758746	-1.09595
264940	cg08870322	cg08870322	0.0140424	chr19	34900794	+		OpenSea		0.181118	2.91463	3.49495	0.00095134	0.758746	-1.09722
612046	cg21606287	cg21606287	0.0113914	chr6	31916705	-		OpenSea	CFB	0.173132	3.08219	3.49495	0.000951351	0.758746	-1.09722
621187	cg21988067	cg21988067	-0.0181895	chr4	140478063	+	chr4:140476381-140478628	Island	SETD7;SETD7;SETD7;SETD7	-0.279637	-3.21862	-3.49481	0.000951754	0.758746	-1.09752
693949	cg24921319	cg24921319	-0.0144932	chr7	6205671	+	chr7:6205396-6205682	Island	CYTH3	-0.145702	2.72057	-3.4941	0.000953824	0.758746	-1.09905
549108	cg19037691	cg19037691	0.0359856	chr10	69716655	+		OpenSea	HERC4;HERC4	0.740081	3.28739	3.49374	0.00095488	0.758746	-1.09982
592329	cg20800844	cg20800844	-0.00527061	chr22	37816247	+	chr22:37815803-37816477	Island	ELFN2	-0.245882	-4.21048	-3.49326	0.000956267	0.758746	-1.10084
35218	cg01126905	cg01126905	0.0197482	chr7	44920466	-		OpenSea	PURB;PURB	0.203934	-1.96294	3.49324	0.00095633	0.758746	-1.10089
118023	cg03878700	cg03878700	-0.00668886	chr9	94186145	-	chr9:94185651-94187296	Island	NFIL3	-0.260016	-4.5745	-3.49317	0.000956549	0.758746	-1.10105
185052	cg06148685	cg06148685	-0.00584429	chr9	113800909	+	chr9:113799913-113801375	Island	LPAR1;LPAR1	-0.169703	-3.80634	-3.49306	0.000956855	0.758746	-1.10127
196653	cg06558014	cg06558014	0.0138786	chr6	100051116	+	chr6:100051018-100051972	Island		0.412523	-3.88689	3.49212	0.000959608	0.758746	-1.10329
156497	cg05173737	cg05173737	-0.0146408	chr14	62584005	+	chr14:62583679-62584279	Island	RP11-355I22.6;RP11-355I22.3;RP11-355I22.3;RP11-355I22.2;RP11-355I22.3	-0.278571	-3.31921	-3.492	0.000959965	0.758746	-1.10355
107932	cg03538565	cg03538565	0.0115494	chr16	492969	+		OpenSea		0.156988	2.42104	3.49196	0.000960082	0.758746	-1.10363
398621	cg13609457	cg13609457	-0.0400247	chr4	120235615	+		OpenSea		-0.232904	-0.220679	-3.49167	0.000960938	0.758746	-1.10426
369482	cg12577010	cg12577010	0.00754246	chr7	134832544	+		OpenSea	TMEM140;TMEM140;C7orf49	0.166702	-2.75896	3.49144	0.000961594	0.758746	-1.10474
50628	cg01638243	cg01638243	0.0321272	chr2	167006234	+		OpenSea	AC010127.3	0.22193	0.440669	3.4912	0.000962305	0.758746	-1.10526
307848	cg10364374	cg10364374	0.023346	chr4	125857940	+		OpenSea		0.212421	-0.216573	3.49116	0.000962417	0.758746	-1.10534
533462	cg18403551	cg18403551	-0.0192553	chr3	140770306	+	chr3:140769886-140771080	Island	SPSB4;SPSB4	-0.256625	-2.65514	-3.4908	0.000963482	0.758746	-1.10611
113837	cg03733196	cg03733196	-0.019265	chr12	52445075	+	chr12:52444553-52445421	Island	NR4A1;NR4A1;NR4A1;NR4A1	-0.35054	-3.37626	-3.49075	0.00096364	0.758746	-1.10623
411364	cg14022840	cg14022840	-0.0136855	chr1	241162718	+		OpenSea	RGS7	-0.230652	3.09203	-3.4907	0.000963786	0.758746	-1.10634
287376	cg09650158	cg09650158	-0.0329014	chr5	137911165	-	chr5:137910848-137911637	Island	HSPA9;HSPA9;HSPA9	-0.407551	-2.75497	-3.49036	0.000964767	0.758746	-1.10705
538741	cg18614025	cg18614025	0.0040484	chr7	8008335	-	chr7:8008097-8009495	Island	AC006042.7;GLCCI1;AC006465.3	0.173473	-4.3605	3.48914	0.000968373	0.758746	-1.10967
411267	cg14020140	cg14020140	0.0123862	chr6	83903173	-	chr6:83902606-83903777	Island	PGM3;PGM3;RWDD2A;RWDD2A;PGM3;PGM3	0.171511	-2.71425	3.489	0.00096878	0.758746	-1.10996
445784	cg15174951	cg15174951	0.0068405	chr6	30434514	-	chr6:30434029-30434422	S_Shore		0.183848	-3.96456	3.48862	0.000969918	0.758746	-1.11078
518675	cg17820165	cg17820165	0.010213	chr2	239931644	-	chr2:239930798-239931057	S_Shore	RP11-648F7.1	0.143261	2.76536	3.48853	0.000970195	0.758746	-1.11098
388868	cg13289019	cg13289019	-0.0267234	chr6	3849350	-	chr6:3849271-3851048	Island	FAM50B;FAM50B;RP11-420L9.4	-0.156664	0.429804	-3.48831	0.000970825	0.758746	-1.11144
114186	cg03744332	cg03744332	-0.0226211	chr2	223173061	-	chr2:223170486-223171140	S_Shore		-0.235532	-2.08686	-3.4874	0.000973526	0.758746	-1.11339
547322	cg18963750	cg18963750	-0.0127954	chr6	30689264	+	chr6:30688624-30689530	Island	TUBB;TUBB;TUBB	-0.392179	-4.40805	-3.48737	0.000973612	0.758746	-1.11345
63089	cg02056809	cg02056809	-0.0150051	chr16	33605185	+		OpenSea		-0.140328	1.99811	-3.48708	0.000974488	0.758746	-1.11408
474020	cg16209776	cg16209776	-0.0144587	chr12	63177894	-		OpenSea		-0.160006	2.62326	-3.48645	0.000976345	0.758746	-1.11542
752302	cg27230959	cg27230959	-0.0095377	chr7	4211174	-		OpenSea	SDK1	-0.257693	3.6898	-3.48639	0.000976542	0.758746	-1.11556
596066	cg20959907	cg20959907	-0.0231835	chr7	111368847	-	chr7:111368366-111368665	S_Shore		-0.462113	3.21615	-3.48638	0.000976574	0.758746	-1.11558
215038	cg07157825	cg07157825	-0.00301376	chr15	85174687	-	chr15:85174489-85174787	Island	SCAND2;SCAND2	-0.219684	-4.97918	-3.48625	0.000976942	0.758746	-1.11585
41700	cg01343629	cg01343629	0.0148147	chr16	49307805	+	chr16:49309123-49309353	N_Shore		0.163858	-2.11934	3.4856	0.000978887	0.758746	-1.11724
437188	cg14866151	cg14866151	0.0354545	chr1	154824533	+		OpenSea	KCNN3	0.329619	2.43942	3.48514	0.000980261	0.758746	-1.11823
716632	cg25837126	cg25837126	0.0247053	chr5	37901381	+		OpenSea	CTD-2194L12.2	0.312635	2.67416	3.48497	0.000980784	0.758746	-1.1186
706917	cg25443884	cg25443884	-0.0409326	chr17	71087856	+		OpenSea	SLC39A11	-0.177747	-0.22029	-3.48497	0.000980785	0.758746	-1.1186
635888	cg22609908	cg22609908	0.0286834	chr12	858759	+	chr12:861442-863413	N_Shelf		0.172341	0.442224	3.48489	0.000981006	0.758746	-1.11876
330128	cg11162118	cg11162118	0.0365894	chr11	31837104	+	chr11:31831620-31839038	Island	RCN1;RCN1;PAX6;PAX6	0.375639	-1.81486	3.48469	0.000981611	0.758746	-1.11919
214924	cg07153501	cg07153501	0.0127141	chr2	172864976	-	chr2:172864613-172865064	Island	SLC25A12	0.197993	-2.99833	3.48467	0.000981679	0.758746	-1.11924
473418	cg16188806	cg16188806	0.0195227	chr12	11365058	+		OpenSea	RP11-711K1.8	0.133455	0.387144	3.48445	0.000982318	0.758746	-1.1197
346935	cg11763066	cg11763066	-0.0307979	chr6	158640499	-		OpenSea		-0.244796	-1.9426	-3.48423	0.000982976	0.758746	-1.12017
430381	cg14630164	cg14630164	0.0212837	chr4	153462842	-		OpenSea		0.183529	1.69411	3.48417	0.00098317	0.758746	-1.1203
631955	cg22446206	cg22446206	0.0235228	chr1	185743787	+		OpenSea		0.196048	1.13635	3.48383	0.000984185	0.758746	-1.12103
542582	cg18768587	cg18768587	0.0162539	chr14	96087199	-		OpenSea	RP11-1070N10.5	0.22178	2.53996	3.48356	0.00098499	0.758746	-1.1216
177652	cg05897699	cg05897699	-0.0090524	chr15	75146514	+		OpenSea		-0.12314	2.07597	-3.48312	0.000986334	0.758746	-1.12256
248561	cg08303018	cg08303018	0.00439752	chr9	136214965	+	chr9:136214430-136215760	Island	MED22;RPL7A;SNORD24;MED22;MED22;MED22;MED22;RPL7A;RPL7A;MED22	0.170937	-4.74406	3.48283	0.000987185	0.758746	-1.12316
9055	cg00289485	cg00289485	-0.0475813	chr12	120032432	+	chr12:120031494-120033212	Island	RP11-768F21.1;RP11-768F21.1;RP11-768F21.1;TMEM233	-0.383838	-1.0646	-3.4815	0.000991198	0.758746	-1.12601
727593	cg26279580	cg26279580	-0.0106374	chr6	20217228	-		OpenSea	RP11-239H6.2	-0.300095	3.78848	-3.4815	0.000991211	0.758746	-1.12602
576379	cg20141824	cg20141824	-0.0083963	chr20	34242006	-		OpenSea	CPNE1;CPNE1;CPNE1;CPNE1	-0.228913	3.605	-3.48087	0.00099312	0.758746	-1.12737
346479	cg11747646	cg11747646	-0.01065	chr1	117505173	-		OpenSea	RN5S55	-0.117957	2.48684	-3.48058	0.000993999	0.758746	-1.12799
61390	cg01998947	cg01998947	-0.00981757	chr7	45500384	+		OpenSea	AC073325.1;AC073325.1	-0.193179	3.44089	-3.47975	0.000996504	0.758746	-1.12975
690424	cg24784042	cg24784042	0.0199914	chr3	33034475	+		OpenSea		0.132125	1.09865	3.47953	0.000997159	0.758746	-1.13022
338366	cg11453197	cg11453197	-0.00980552	chr19	8194321	+		OpenSea		-0.106412	2.05869	-3.47855	0.00100014	0.758746	-1.13231
678752	cg24327541	cg24327541	-0.00538561	chr19	8570921	-	chr19:8570635-8571214	Island		-0.20841	-4.31178	-3.47853	0.00100021	0.758746	-1.13236
102492	cg03355286	cg03355286	0.0309815	chr12	20962423	-		OpenSea	SLCO1B3;SLCO1B3	0.171633	0.269454	3.47746	0.00100349	0.758746	-1.13465
743920	cg26906629	cg26906629	-0.00705686	chr11	68564367	+		OpenSea	CPT1A	-0.156702	3.806	-3.47724	0.00100416	0.758746	-1.13513
463909	cg15844609	cg15844609	0.00752643	chr19	38806846	+	chr19:38806485-38806747	S_Shore	YIF1B;YIF1B	0.181271	-3.80693	3.47646	0.00100653	0.758746	-1.13678
466864	cg15951953	cg15951953	-0.00825898	chr14	69110673	-		OpenSea		-0.188135	3.55442	-3.47633	0.00100693	0.758746	-1.13706
700037	cg25163826	cg25163826	-0.022279	chr2	97529192	-	chr2:97530558-97530801	N_Shore		-0.117281	1.06578	-3.47626	0.00100715	0.758746	-1.13721
308295	cg10379112	cg10379112	0.00611522	chr16	21169738	-	chr16:21169810-21170278	N_Shore	TMEM159;TMEM159;TMEM159;TMEM159;TMEM159;TMEM159;TMEM159	0.160976	-3.80811	3.4762	0.00100735	0.758746	-1.13735
355242	cg12058391	cg12058391	-0.00514171	chr8	63951472	-	chr8:63951122-63952104	Island	GGH;GGH	-0.234784	-4.76813	-3.47603	0.00100785	0.758746	-1.1377
474117	cg16213529	cg16213529	-0.00804967	chr16	57092599	+		OpenSea	RP11-322D14.2	-0.111451	2.63305	-3.47549	0.0010095	0.758746	-1.13885
19463	cg00614429	cg00614429	-0.012617	chr6	4660762	-		OpenSea		-0.101878	1.50246	-3.47519	0.00101045	0.758746	-1.13951
246507	cg08236182	cg08236182	0.00835668	chr13	112904107	+		OpenSea		0.12627	3.19184	3.47518	0.00101046	0.758746	-1.13951
137637	cg04541293	cg04541293	0.0227772	chr20	41819125	-	chr20:41817475-41819212	Island	PTPRT;PTPRT;PTPRT;PTPRT;PTPRT;RP1-269M15.3	0.200098	-1.54079	3.47513	0.00101062	0.758746	-1.13962
268086	cg08977627	cg08977627	-0.00683692	chr2	171439843	-		OpenSea		-0.144791	2.85197	-3.47504	0.0010109	0.758746	-1.13982
705443	cg25383871	cg25383871	-0.00550172	chr1	44619270	-		OpenSea	Y_RNA	-0.127017	3.79947	-3.47451	0.00101253	0.758746	-1.14095
523742	cg18021467	cg18021467	-0.0162905	chr11	45743745	+		OpenSea	CTD-2210P24.1;CTD-2210P24.1;CTD-2210P24.1	-0.269232	3.29067	-3.47347	0.00101575	0.758746	-1.14318
724994	cg26178529	cg26178529	0.0168808	chr6	106773695	+	chr6:106773187-106773803	Island	ATG5;ATG5;ATG5	0.342512	-3.63321	3.47286	0.00101764	0.758746	-1.14447
673877	cg24125648	cg24125648	0.0115664	chr15	44092606	+	chr15:44092737-44093140	N_Shore	RP11-296A16.1;SERINC4;C15orf63;SERINC4;C15orf63;C15orf63;SERINC4;C15orf63;C15orf63	0.145762	-2.21473	3.47279	0.00101786	0.758746	-1.14463
308259	cg10377903	cg10377903	0.0188638	chr10	101290699	+	chr10:101290625-101291178	Island	RP11-129J12.2	0.312723	-2.76927	3.47188	0.00102069	0.758746	-1.14658
65382	cg02130905	cg02130905	-0.0161438	chr8	27116213	+		OpenSea	STMN4;STMN4;STMN4;STMN4;STMN4	-0.148728	1.75706	-3.47186	0.00102074	0.758746	-1.14661
558895	cg19447113	cg19447113	0.0184808	chr14	99725830	+		OpenSea		0.138247	0.850485	3.47175	0.00102107	0.758746	-1.14684
276140	cg09259843	cg09259843	-0.0238071	chr2	25452362	-		OpenSea		-0.125476	0.713903	-3.47154	0.00102173	0.758746	-1.14729
83744	cg02737830	cg02737830	0.00557596	chr12	64616354	-	chr12:64615824-64616386	Island	C12orf66;C12orf66;C12orf66;C12orf66;RPS11P6	0.189389	-4.35626	3.4714	0.00102218	0.758746	-1.1476
558987	cg19450531	cg19450531	-0.0126438	chr3	47422572	-	chr3:47422082-47423179	Island	RP11-708J19.1;PTPN23;PTPN23;PTPN23;PTPN23	-0.343005	-3.91658	-3.47093	0.00102364	0.758746	-1.1486
189016	cg06290690	cg06290690	-0.0334011	chr9	100850337	+	chr9:100849699-100850392	Island	TRIM14	-0.199158	0.436628	-3.47066	0.00102446	0.758746	-1.14916
605706	cg21344124	cg21344124	-0.0069589	chr8	22857393	-	chr8:22856800-22857728	Island	RHOBTB2;RHOBTB2	-0.246899	-4.40925	-3.47063	0.00102456	0.758746	-1.14923
701271	cg25216039	cg25216039	0.0152191	chr6	90299661	+		OpenSea	ANKRD6	0.10545	0.295064	3.47056	0.00102478	0.758746	-1.14938
445310	cg15158588	cg15158588	0.0072885	chr19	17758211	+	chr19:17758055-17758337	Island		0.125291	3.12557	3.47048	0.00102503	0.758746	-1.14955
695223	cg24973791	cg24973791	-0.00562914	chr3	136471376	-	chr3:136470433-136471923	Island	STAG1;STAG1;STAG1;RP11-102M11.2	-0.23641	-4.3192	-3.47	0.00102653	0.758746	-1.15058
607491	cg21424717	cg21424717	0.0146169	chr6	89791122	+	chr6:89790137-89791781	Island	PNRC1;PNRC1;PNRC1	0.3126	-3.63701	3.46991	0.00102681	0.758746	-1.15077
343653	cg11649671	cg11649671	0.0156353	chr11	46515637	+		OpenSea	AMBRA1;AMBRA1	0.243638	3.20148	3.46939	0.00102844	0.758746	-1.15188
610817	cg21558341	cg21558341	-0.0198192	chr6	33159547	-	chr6:33159991-33160263	N_Shore		-0.155839	0.659796	-3.46918	0.00102909	0.758746	-1.15233
182321	cg06053935	cg06053935	0.0251488	chr1	91016772	+		OpenSea		0.254078	1.50408	3.46914	0.00102922	0.758746	-1.15242
419026	cg14267222	cg14267222	-0.0133964	chr10	125847615	+	chr10:125851151-125853233	N_Shelf	CHST15;CHST15;CHST15;CHST15;CHST15	-0.15612	2.52191	-3.46864	0.00103078	0.758746	-1.15347
722194	cg26071454	cg26071454	0.0113951	chr5	141982215	-		OpenSea	FGF1	0.29242	3.78751	3.46852	0.00103116	0.758746	-1.15373
59368	cg01934041	cg01934041	-0.032033	chr4	2420811	-	chr4:2418310-2420894	Island	ZFYVE28;ZFYVE28;ZFYVE28;ZFYVE28;RP11-503N18.1;RP11-503N18.1	-0.227421	-1.45264	-3.46838	0.0010316	0.758746	-1.15403
9503	cg00303723	cg00303723	-0.00984871	chr19	18304398	+	chr19:18303623-18304425	Island		-0.142221	-3.20997	-3.46832	0.00103178	0.758746	-1.15416
693983	cg24922884	cg24922884	0.0280768	chr6	100250342	+		OpenSea		0.248106	1.9512	3.46826	0.00103197	0.758746	-1.15429
237173	cg07915849	cg07915849	-0.0336552	chr16	2391402	-	chr16:2389706-2392164	Island	ABCA17P;ABCA3;ABCA3	-0.265949	1.46617	-3.4682	0.00103217	0.758746	-1.15442
687614	cg24678142	cg24678142	-0.00960408	chr15	101998839	+		OpenSea	PCSK6	-0.258177	3.72956	-3.46767	0.00103384	0.758746	-1.15555
440480	cg14987175	cg14987175	0.00781286	chr6	157417829	+		OpenSea		0.128615	3.11634	3.46717	0.0010354	0.758746	-1.15661
568548	cg19827167	cg19827167	-0.0136194	chr1	94312206	+	chr1:94311844-94313086	Island	RP4-561L24.3;MIR760;BCAR3	-0.307115	-3.78015	-3.46711	0.00103561	0.758746	-1.15675
143147	cg04729594	cg04729594	0.00735314	chr2	33172444	-	chr2:33171448-33173164	Island	LTBP1;LTBP1	0.157148	-3.68226	3.46709	0.00103564	0.758746	-1.15678
348473	cg11817309	cg11817309	-0.0203786	chr1	249152443	+	chr1:249152411-249153419	Island	AL672294.1;ZNF692	-0.440886	-3.55719	-3.46699	0.00103599	0.758746	-1.15701
343581	cg11647038	cg11647038	-0.00888245	chr2	217126904	+		OpenSea	AC012513.6	-0.105964	2.02464	-3.4654	0.00104101	0.758746	-1.1604
673652	cg24116885	cg24116885	-0.00762232	chr11	67291004	-	chr11:67287234-67287568	S_Shelf	CABP2	-0.151152	3.32379	-3.46537	0.0010411	0.758746	-1.16047
284064	cg09533708	cg09533708	-0.00986452	chr2	95961703	-		OpenSea	KCNIP3;KCNIP3	-0.222658	3.38072	-3.46511	0.00104192	0.758746	-1.16102
293726	cg09874213	cg09874213	0.01495	chr1	24968352	+	chr1:24969027-24970196	N_Shore	SRRM1;SRRM1;SRRM1;SRRM1	0.27042	-3.06615	3.46506	0.00104206	0.758746	-1.16111
632030	cg22449745	cg22449745	-0.0290853	chr1	38156939	-	chr1:38157295-38158586	N_Shore	C1orf109;C1orf109;CDCA8;CDCA8	-0.198526	0.84684	-3.46436	0.00104429	0.758746	-1.16261
673995	cg24129222	cg24129222	-0.0376207	chr2	74643251	+	chr2:74641733-74643350	Island	C2orf81;C2orf81	-0.352551	1.07265	-3.46361	0.00104666	0.758746	-1.1642
685999	cg24612707	cg24612707	-0.0340095	chr7	128094774	-	chr7:128095678-128096197	N_Shore	HILPDA;HILPDA;HILPDA;RP11-155G14.5	-0.276803	1.02454	-3.46333	0.00104757	0.758746	-1.16481
84902	cg02774500	cg02774500	-0.00848246	chr22	45808663	+	chr22:45809191-45809953	N_Shore	RIBC2;RIBC2	-0.184991	3.40974	-3.46325	0.00104781	0.758746	-1.16497
128323	cg04223863	cg04223863	-0.0127124	chr2	121678052	-		OpenSea	GLI2;GLI2	-0.111327	2.19031	-3.46196	0.00105192	0.758746	-1.16772
287592	cg09657446	cg09657446	-0.00888999	chr9	130710188	+	chr9:130706912-130707273	S_Shelf	FAM102A	-0.109088	1.92686	-3.46187	0.00105224	0.758746	-1.16793
82816	cg02707345	cg02707345	-0.0108539	chr5	148759103	+		OpenSea	IL17B;IL17B	-0.107409	1.9114	-3.46183	0.00105234	0.758746	-1.168
144086	cg04761768	cg04761768	-0.0123758	chr14	101521409	-		OpenSea	MIR485;MIR323B;MIR668	-0.10447	1.96232	-3.46059	0.00105634	0.758746	-1.17066
372584	cg12686095	cg12686095	0.0469783	chr7	152292259	-		OpenSea	snoU13	0.307968	1.43059	3.46045	0.00105677	0.758746	-1.17094
84988	cg02777065	cg02777065	-0.00952054	chr3	9124289	-		OpenSea	SRGAP3	-0.146128	2.68233	-3.46005	0.00105806	0.758746	-1.1718
367840	cg12515675	cg12515675	-0.0411423	chr3	53252647	+		OpenSea		-0.268506	0.166423	-3.46003	0.00105811	0.758746	-1.17183
285657	cg09590094	cg09590094	0.0218917	chr22	18506583	+	chr22:18506419-18507412	Island	XXbac-B461K10.4	0.234288	-2.03695	3.45991	0.0010585	0.758746	-1.17209
578903	cg20249949	cg20249949	-0.00861745	chr10	1789330	-		OpenSea		-0.495223	5.07308	-3.45929	0.0010605	0.758746	-1.17341
43271	cg01395650	cg01395650	-0.0154643	chr1	197170599	+	chr1:197170005-197170719	Island	ZBTB41;ZBTB41;CRB1;CRB1	-0.238875	-2.81656	-3.45897	0.00106154	0.758746	-1.1741
682703	cg24482496	cg24482496	0.00727083	chr17	30228390	+	chr17:30228604-30228962	N_Shore	UTP6	0.162425	-4.03192	3.45836	0.00106349	0.758746	-1.17539
7994	cg00252803	cg00252803	-0.0106009	chr8	102461875	+		OpenSea	KB-1930G5.4	-0.438457	4.54803	-3.45833	0.00106361	0.758746	-1.17547
214376	cg07137277	cg07137277	-0.00899961	chr10	1252782	-	chr10:1252141-1252505	S_Shore		-0.321086	4.41119	-3.45777	0.00106541	0.758746	-1.17666
413540	cg14093151	cg14093151	0.0204212	chr15	59019208	+		OpenSea	ADAM10	0.148043	1.7465	3.45773	0.00106554	0.758746	-1.17674
428257	cg14560584	cg14560584	0.0127707	chr22	46692491	-	chr22:46692210-46693349	Island	GTSE1;GTSE1	0.089716	-0.894018	3.45767	0.00106574	0.758746	-1.17687
11452	cg00365256	cg00365256	0.0132854	chr3	183251561	-		OpenSea	KLHL6	0.169224	2.7299	3.45704	0.00106777	0.758746	-1.17821
503742	cg17268327	cg17268327	-0.00783275	chr21	43659627	+		OpenSea	ABCG1	-0.10445	2.13945	-3.45703	0.00106781	0.758746	-1.17823
645970	cg23017573	cg23017573	-0.0181	chr10	22932452	-		OpenSea	PIP4K2A	-0.253502	2.78921	-3.45689	0.00106826	0.758746	-1.17853
496225	cg16998215	cg16998215	0.0116331	chr6	105277472	-		OpenSea	RP11-809N15.2	0.254266	3.60266	3.456	0.00107114	0.758746	-1.18042
584286	cg20469633	cg20469633	0.00952678	chr3	182579239	+		OpenSea		0.264527	3.92268	3.45558	0.00107251	0.758746	-1.18131
649068	cg23139584	cg23139584	-0.0397131	chr8	56987506	+	chr8:56986556-56987308	S_Shore	SNORD54;RPS20;CTA-397H3.3;RPS20;RPS20;RPS20;RPS20;RPS20	-0.274342	-1.60966	-3.45515	0.00107393	0.758746	-1.18224
244546	cg08169020	cg08169020	0.0360049	chr14	69256888	-	chr14:69256676-69257036	Island	ZFP36L1	0.188203	0.667309	3.45508	0.00107414	0.758746	-1.18238
139129	cg04588991	cg04588991	-0.0127372	chr1	51788100	-		OpenSea	TTC39A;TTC39A;TTC39A	-0.126336	2.05562	-3.45501	0.00107437	0.758746	-1.18253
629753	cg22350027	cg22350027	0.0499846	chr3	17036922	-		OpenSea	PLCL2;PLCL2;PLCL2	0.377631	1.52214	3.45451	0.001076	0.758746	-1.18359
430115	cg14620065	cg14620065	-0.0107232	chr12	10753265	-		OpenSea	KLRAP1	-0.225507	3.4865	-3.45451	0.00107602	0.758746	-1.18361
613609	cg21670370	cg21670370	-0.00845589	chr5	77165676	+		OpenSea	TBCA	-0.201225	3.37834	-3.45424	0.0010769	0.758746	-1.18418
121321	cg03992938	cg03992938	-0.00850966	chr3	42814705	+	chr3:42814567-42814893	Island	RP11-70C1.1;CCDC13;CCDC13;CCDC13;CCDC13	-0.287683	-4.09088	-3.45406	0.00107747	0.758746	-1.18455
15714	cg00499599	cg00499599	-0.0070229	chr21	47706392	+	chr21:47705627-47706428	Island	MCM3AP;MCM3AP;YBEY;YBEY;YBEY;YBEY	-0.151425	-3.77595	-3.45352	0.00107925	0.758746	-1.18571
105298	cg03450102	cg03450102	0.042029	chr1	242012203	-	chr1:242011151-242011744	S_Shore	EXO1;EXO1;EXO1;EXO1;EXO1;EXO1	0.264696	0.385567	3.45305	0.00108077	0.758746	-1.1867
191416	cg06376186	cg06376186	-0.00881684	chr7	146381125	-		OpenSea		-0.210547	3.67344	-3.45266	0.00108207	0.758746	-1.18754
588878	cg20664014	cg20664014	-0.0076905	chr9	130897866	+		OpenSea		-0.116441	2.28903	-3.45234	0.00108311	0.758746	-1.18821
491770	cg16830574	cg16830574	-0.025103	chr8	90734791	+		OpenSea	RP11-37B2.1	-0.324021	2.30525	-3.4519	0.00108458	0.758746	-1.18916
187591	cg06237144	cg06237144	-0.0120084	chr1	86064290	+		OpenSea	RP11-290M5.2	-0.159651	2.87351	-3.45137	0.0010863	0.758746	-1.19027
404543	cg13802736	cg13802736	-0.0164113	chr1	157948536	+	chr1:157948720-157949053	N_Shore		-0.167239	1.74693	-3.45111	0.00108718	0.758746	-1.19084
262888	cg08804297	cg08804297	-0.0360784	chr17	27969435	+		OpenSea	U6	-0.47535	2.53316	-3.45099	0.00108758	0.758746	-1.1911
330423	cg11173076	cg11173076	0.0351107	chr11	3666278	-	chr11:3663052-3663802	S_Shelf	ART1;ART1	0.269977	0.601636	3.45091	0.00108782	0.758746	-1.19126
396581	cg13546658	cg13546658	0.0773567	chr2	162164472	+	chr2:162164675-162165248	N_Shore	PSMD14	0.482133	-0.0324364	3.45091	0.00108782	0.758746	-1.19126
558500	cg19431274	cg19431274	0.0245534	chr5	72714744	+	chr5:72715407-72715997	N_Shore		0.262477	-2.05543	3.45078	0.00108825	0.758746	-1.19154
289395	cg09723533	cg09723533	-0.0141351	chr3	128968410	-	chr3:128968342-128968544	Island	COPG1	-0.260864	-2.99585	-3.45069	0.00108856	0.758746	-1.19173
680983	cg24413781	cg24413781	-0.033616	chr19	8273693	-	chr19:8273530-8273920	Island	CERS4;CERS4;CERS4;CERS4	-0.25985	0.942493	-3.45057	0.00108896	0.758746	-1.19199
108654	cg03560597	cg03560597	-0.00790114	chr22	31064008	+	chr22:31063462-31064384	Island	DUSP18;DUSP18;DUSP18;DUSP18;DUSP18	-0.265427	-4.26881	-3.45024	0.00109003	0.758746	-1.19268
435711	cg14818154	cg14818154	-0.0140769	chr4	80885348	+	chr4:80885844-80886148	N_Shore	ANTXR2	-0.313351	3.55734	-3.45019	0.00109019	0.758746	-1.19278
261458	cg08752155	cg08752155	-0.00906597	chr3	135820865	-		OpenSea	PPP2R3A;PPP2R3A	-0.539618	4.57337	-3.44947	0.00109257	0.758746	-1.19431
426447	cg14506567	cg14506567	-0.0407062	chr1	19299878	-		OpenSea		-0.220253	0.886881	-3.44936	0.00109296	0.758746	-1.19456
429120	cg14587889	cg14587889	0.0406505	chr8	81051024	-		OpenSea	TPD52	0.208179	1.09735	3.44903	0.00109406	0.758746	-1.19526
576601	cg20151381	cg20151381	0.0105407	chr14	65358948	+		OpenSea		0.271536	3.81683	3.44897	0.00109423	0.758746	-1.19538
434660	cg14780065	cg14780065	0.0111526	chr17	3490593	+		OpenSea		0.221118	3.75103	3.4483	0.00109649	0.758746	-1.19682
17017	cg00539581	cg00539581	0.00796245	chr5	66477808	+		OpenSea		0.212004	-3.81058	3.44821	0.00109679	0.758746	-1.19701
152150	cg05027549	cg05027549	-0.0115669	chr8	54159889	-	chr8:54163303-54164443	N_Shelf		-0.189549	2.8011	-3.44805	0.0010973	0.758746	-1.19734
564635	cg19679081	cg19679081	0.0181316	chr12	14514673	+	chr12:14518525-14518975	N_Shelf	RP11-515B12.1	0.252582	2.89199	3.44724	0.0011	0.758746	-1.19906
446895	cg15219689	cg15219689	0.0117046	chr22	50242492	+	chr22:50241735-50243918	Island		0.396554	-4.2798	3.44719	0.00110018	0.758746	-1.19918
717960	cg25897668	cg25897668	0.00567431	chr11	118868246	-	chr11:118868641-118869204	N_Shore	CCDC84;RP11-110I1.12	0.112001	-3.57133	3.44688	0.0011012	0.758746	-1.19983
95805	cg03132348	cg03132348	-0.00652409	chr9	117373787	-	chr9:117373484-117374076	Island	C9orf91;C9orf91;C9orf91;C9orf91	-0.25634	-4.05324	-3.44688	0.0011012	0.758746	-1.19983
113624	cg03725761	cg03725761	-0.00933206	chr20	13201225	+	chr20:13200670-13202616	Island	ISM1	-0.258163	-3.82836	-3.4465	0.00110248	0.758746	-1.20064
684164	cg24537688	cg24537688	0.0140617	chr2	137250617	-		OpenSea		0.188417	2.38823	3.44637	0.00110291	0.758746	-1.20092
29821	cg00954025	cg00954025	0.0106133	chr2	219094205	+		OpenSea		0.284554	-3.77428	3.44613	0.00110371	0.758746	-1.20143
626767	cg22223001	cg22223001	-0.0106053	chr8	1782850	+	chr8:1779620-1779821	S_Shelf	ARHGEF10;ARHGEF10	-0.176289	3.26415	-3.44612	0.00110374	0.758746	-1.20144
660549	cg23601736	cg23601736	0.0293245	chr1	200615779	+		OpenSea		0.174379	0.787687	3.44546	0.00110597	0.758746	-1.20286
463469	cg15830509	cg15830509	0.0176826	chr12	54367008	+	chr12:54366815-54369103	Island	HOXC11;HOXC11;HOXC11;HOXC11;HOTAIR;HOTAIR	0.115607	-0.228776	3.44513	0.00110707	0.758746	-1.20356
180915	cg06003566	cg06003566	-0.00801407	chr6	110680537	-	chr6:110679417-110679833	S_Shore	METTL24;METTL24	-0.292772	3.70684	-3.44478	0.00110824	0.758746	-1.2043
23158	cg00734483	cg00734483	0.0125314	chr21	42539961	-	chr21:42539367-42540872	Island	BACE2;BACE2;BACE2	0.362068	-3.80472	3.44438	0.00110957	0.758746	-1.20514
379862	cg12954000	cg12954000	-0.015361	chr20	36075692	-		OpenSea		-0.12717	1.81865	-3.44436	0.00110967	0.758746	-1.2052
22904	cg00725331	cg00725331	-0.0106832	chr20	62515314	+		OpenSea		-0.117853	2.18779	-3.44409	0.00111057	0.758746	-1.20577
764163	ch.12.113548585R	ch.12.113548585R	0.00560188	chr12	115064202	+		OpenSea		0.192857	-4.31266	3.44404	0.00111074	0.758746	-1.20588
275170	cg09228949	cg09228949	-0.0137839	chr10	50340173	+	chr10:50339890-50340178	Island	RP11-507P23.3;RP11-507P23.3;RP11-507P23.3	-0.133647	2.30202	-3.44244	0.00111613	0.758746	-1.20927
736595	cg26628511	cg26628511	-0.00846927	chr1	23345879	-	chr1:23345814-23346677	Island	KDM1A;KDM1A;KDM1A	-0.276016	-4.21946	-3.44239	0.00111628	0.758746	-1.20937
764524	ch.15.68126615R	ch.15.68126615R	0.00777596	chr15	70339561	+		OpenSea		0.209898	-3.81256	3.44171	0.00111859	0.758746	-1.21081
463409	cg15828356	cg15828356	0.019715	chr16	89054025	-		OpenSea	CTD-2555A7.1	0.123302	1.30709	3.44164	0.00111882	0.758746	-1.21096
417281	cg14212824	cg14212824	-0.0195859	chr4	146559995	+		OpenSea	MMAA;MMAA	-0.369553	3.2159	-3.44125	0.00112015	0.758746	-1.2118
348588	cg11821133	cg11821133	-0.00474611	chr9	139839382	-	chr9:139835416-139839440	Island	C8G;FBXW5;FBXW5	-0.23985	-4.50707	-3.44075	0.00112185	0.758746	-1.21286
506163	cg17350720	cg17350720	0.00930051	chr15	38857252	+	chr15:38856262-38857658	Island	RASGRP1;RASGRP1;RASGRP1	0.283428	-4.41143	3.44056	0.0011225	0.758746	-1.21326
403846	cg13781475	cg13781475	0.0274989	chr9	114992318	+		OpenSea		0.208921	1.17096	3.44044	0.00112293	0.758746	-1.21353
381972	cg13034837	cg13034837	0.0265532	chr18	32924525	+	chr18:32923915-32924585	Island	ZNF24;ZNF24	0.317956	-2.39172	3.44042	0.00112298	0.758746	-1.21356
86765	cg02838762	cg02838762	-0.0146572	chr1	245026729	+	chr1:245026434-245028020	Island		-0.249848	-2.69236	-3.44037	0.00112315	0.758746	-1.21367
198182	cg06610876	cg06610876	-0.011475	chr12	89577551	-		OpenSea	RP11-13A1.3	-0.270341	3.39449	-3.4403	0.0011234	0.758746	-1.21382
356853	cg12113530	cg12113530	-0.00839945	chr11	44227101	-		OpenSea		-0.201598	3.64759	-3.44012	0.00112401	0.758746	-1.21421
633629	cg22513888	cg22513888	0.00885864	chr2	63815863	+	chr2:63815200-63816110	Island	MDH1;MDH1;WDPCP;MDH1;MDH1;MDH1;MDH1;MDH1;WDPCP;WDPCP	0.250954	-4.09367	3.43982	0.00112503	0.758746	-1.21485
38362	cg01232319	cg01232319	-0.0154399	chr20	60084367	+		OpenSea		-0.134396	1.88386	-3.43958	0.00112583	0.758746	-1.21534
716691	cg25839724	cg25839724	0.0225869	chr1	203552475	+		OpenSea		0.187487	1.04417	3.43927	0.00112691	0.758746	-1.21601
13138	cg00418284	cg00418284	-0.0113954	chr7	50518148	+	chr7:50517627-50518668	Island	FIGNL1;FIGNL1;FIGNL1;FIGNL1;FIGNL1	-0.263331	-3.59379	-3.43926	0.00112694	0.758746	-1.21603
715205	cg25776833	cg25776833	-0.0105633	chr8	140771025	+		OpenSea	TRAPPC9	-0.0887629	1.79948	-3.4392	0.00112712	0.758746	-1.21614
508278	cg17428371	cg17428371	0.0143069	chr3	9772444	+	chr3:9773066-9773911	N_Shore	BRPF1;BRPF1;BRPF1	0.186125	-2.6184	3.43908	0.00112755	0.758746	-1.21641
718623	cg25926549	cg25926549	-0.0186852	chr4	8007531	+		OpenSea	MIR95	-0.154652	1.71729	-3.43906	0.00112763	0.758746	-1.21646
349729	cg11858707	cg11858707	0.0118217	chr19	38815329	+		OpenSea		0.20939	2.97897	3.43826	0.00113035	0.758746	-1.21815
681250	cg24425449	cg24425449	-0.0166501	chr8	93977871	-	chr8:93977793-93978469	Island	C8orf83;CTD-3239E11.2;C8orf83;C8orf83;C8orf83;C8orf83;C8orf83;C8orf83;C8orf83;C8orf83;C8orf83;C8orf83;C8orf83	-0.428588	-3.64917	-3.43818	0.00113064	0.758746	-1.21833
700224	cg25173971	cg25173971	0.0242917	chr17	48796996	-	chr17:48796750-48797317	Island	LUC7L3;LUC7L3;LUC7L3;LUC7L3;LUC7L3;LUC7L3;LUC7L3;LUC7L3	0.458984	-3.56773	3.43774	0.00113214	0.758746	-1.21926
196546	cg06553975	cg06553975	-0.0101822	chr12	133085262	+		OpenSea	FBRSL1	-0.168101	2.98743	-3.43758	0.00113268	0.758746	-1.2196
93107	cg03042121	cg03042121	-0.00932666	chr1	244754084	-		OpenSea	AC099757.1;C1orf101	-0.135345	2.66074	-3.43736	0.00113344	0.758746	-1.22006
224679	cg07485155	cg07485155	0.0112643	chr18	72921310	-	chr18:72919914-72921785	Island	TSHZ1;ZADH2	0.081742	-0.894856	3.43727	0.00113374	0.758746	-1.22025
135355	cg04462959	cg04462959	-0.00658942	chr9	7962205	-		OpenSea	RP11-29B9.2	-0.202792	3.88268	-3.43688	0.0011351	0.758746	-1.22109
583085	cg20421996	cg20421996	-0.0152757	chr4	187499376	+		OpenSea		-0.202322	2.44962	-3.43589	0.00113847	0.758746	-1.22317
417864	cg14229877	cg14229877	-0.00470507	chr7	27779355	-	chr7:27779566-27780601	N_Shore	AC004549.6;TAX1BP1;TAX1BP1;TAX1BP1;TAX1BP1;TAX1BP1	-0.241021	-4.62583	-3.43565	0.00113933	0.758746	-1.2237
35068	cg01121170	cg01121170	-0.00879581	chr15	91432627	-		OpenSea	FES	-0.140365	2.32852	-3.43559	0.00113952	0.758746	-1.22381
99133	cg03243895	cg03243895	-0.0248283	chr9	131314908	+	chr9:131314228-131315496	Island	SPTAN1;SPTAN1;RP11-216B9.6;SPTAN1;SPTAN1;SPTAN1	-0.368677	-3.21583	-3.43555	0.00113967	0.758746	-1.22391
423987	cg14426517	cg14426517	0.010083	chr6	153323975	+	chr6:153323534-153324320	Island	MTRF1L	0.348424	-4.21095	3.4352	0.00114086	0.758746	-1.22464
320262	cg10803722	cg10803722	0.0143218	chr21	46713166	-	chr21:46714984-46715206	N_Shore	LINC00205	0.119203	0.0194899	3.43508	0.00114128	0.758746	-1.2249
67409	cg02200717	cg02200717	-0.00949152	chr14	21511676	-		OpenSea	AL161668.12;AL161668.12;RNASE7	-0.134106	2.53702	-3.43499	0.00114158	0.758746	-1.22509
312213	cg10515953	cg10515953	-0.0176331	chr10	61666281	-	chr10:61665656-61666794	Island	CCDC6;CCDC6	-0.407655	-3.42301	-3.43495	0.00114174	0.758746	-1.22519
56019	cg01823172	cg01823172	-0.00652707	chr6	144286167	+		OpenSea	PLAGL1;PLAGL1;PLAGL1;PLAGL1;PLAGL1;PLAGL1;PLAGL1;PLAGL1;PLAGL1	-0.173423	3.60292	-3.43485	0.00114208	0.758746	-1.22539
733505	cg26507353	cg26507353	-0.0293749	chr10	30843032	+		OpenSea	RP11-253D19.1	-0.344328	2.54946	-3.43479	0.00114227	0.758746	-1.22551
716500	cg25831522	cg25831522	-0.0202445	chr11	8779964	-		OpenSea	ST5;ST5;ST5;ST5;ST5	-0.0889354	0.82191	-3.43392	0.00114528	0.758746	-1.22735
549208	cg19041778	cg19041778	-0.00688612	chr5	102631888	+		OpenSea		-0.144839	3.08311	-3.43383	0.00114561	0.758746	-1.22756
159437	cg05271080	cg05271080	0.0218333	chr4	41986520	+	chr4:41983922-41984183	S_Shelf	DCAF4L1;DCAF4L1	0.142414	0.791516	3.43379	0.00114575	0.758746	-1.22764
530342	cg18276145	cg18276145	-0.0277977	chr4	72052432	-	chr4:72052243-72053469	Island	SLC4A4;SLC4A4	-0.222013	-1.83455	-3.43352	0.00114668	0.758746	-1.22821
478873	cg16380614	cg16380614	-0.017283	chr2	191874140	-		OpenSea	STAT1	-0.258214	2.86241	-3.43333	0.00114733	0.758746	-1.22861
278088	cg09324745	cg09324745	0.0267197	chr6	133051865	-		OpenSea	VNN3	0.209483	0.802261	3.43332	0.00114739	0.758746	-1.22864
203307	cg06775570	cg06775570	0.0322707	chr1	201857621	+		OpenSea	SHISA4;SHISA4	0.231974	0.140187	3.43268	0.00114961	0.758746	-1.23
279855	cg09386807	cg09386807	0.0151062	chr3	50375496	-	chr3:50374264-50375629	Island	RASSF1;RASSF1;RASSF1	0.0954485	-0.704002	3.43258	0.00114996	0.758746	-1.23021
560493	cg19511897	cg19511897	0.0148533	chr14	104324765	+		OpenSea	CTD-2134A5.4	0.123312	1.50324	3.43214	0.00115148	0.758746	-1.23114
433149	cg14725164	cg14725164	-0.0462702	chr5	137476419	-		OpenSea	NME5	-0.532452	2.29916	-3.43082	0.00115607	0.758746	-1.23393
406512	cg13868747	cg13868747	0.0180027	chr7	106959245	-		OpenSea		0.229713	2.38069	3.43056	0.00115698	0.758746	-1.23448
153555	cg05072819	cg05072819	-0.0179658	chr3	20081367	-	chr3:20081458-20082426	N_Shore	KAT2B;KAT2B	-0.287416	-3.12701	-3.43055	0.00115702	0.758746	-1.2345
580526	cg20315946	cg20315946	-0.00751863	chr3	150004404	-		OpenSea	RP11-483E7.1	-0.173131	3.20319	-3.43049	0.00115725	0.758746	-1.23465
613521	cg21666768	cg21666768	0.00515422	chr6	30166498	+		OpenSea		0.474627	5.84183	3.43045	0.00115739	0.758746	-1.23473
484500	cg16575319	cg16575319	0.009764	chr5	172246995	+		OpenSea		0.181512	3.44344	3.43023	0.00115815	0.758746	-1.23519
314020	cg10580335	cg10580335	0.00922258	chr3	125803859	-	chr3:125802447-125803258	S_Shore	RP11-124N2.1;SLC41A3;SLC41A3;SLC41A3;SLC41A3;RP11-124N2.1	0.136612	3.03417	3.42996	0.0011591	0.758746	-1.23577
107127	cg03512765	cg03512765	-0.0146571	chr2	70781956	+	chr2:70780049-70781577	S_Shore	TGFA;TGFA;TGFA;TGFA;TGFA	-0.135484	1.52944	-3.42993	0.00115922	0.758746	-1.23584
517126	cg17759086	cg17759086	-0.00726563	chr1	15911435	+	chr1:15911088-15911608	Island	AGMAT;DNAJC16	-0.267494	-4.3525	-3.42968	0.0011601	0.758746	-1.23637
681825	cg24447438	cg24447438	-0.0208154	chr18	21718979	-	chr18:21718862-21719550	Island	CABYR;CABYR;CABYR;CABYR;CABYR;CABYR;CABYR	-0.435632	-3.79109	-3.42908	0.00116219	0.758746	-1.23763
604434	cg21288364	cg21288364	-0.0144325	chr6	29524117	+	chr6:29521110-29521833	S_Shelf	GABBR1	-0.22793	2.82392	-3.42881	0.00116312	0.758746	-1.23819
593220	cg20839149	cg20839149	0.0111555	chr1	156786601	+	chr1:156783523-156784037	S_Shelf	SH2D2A;SH2D2A;SH2D2A;SH2D2A;SH2D2A;SH2D2A;SH2D2A	0.225037	-3.41265	3.42873	0.0011634	0.758746	-1.23836
144421	cg04773679	cg04773679	-0.0126885	chr6	127616345	+		OpenSea	ECHDC1;ECHDC1;ECHDC1;ECHDC1;ECHDC1;RP11-73O6.4	-0.282494	3.43463	-3.42807	0.00116573	0.758746	-1.23976
460813	cg15733827	cg15733827	0.0134453	chr6	33234378	-		OpenSea	VPS52;VPS52	0.280261	3.31144	3.42791	0.0011663	0.758746	-1.24011
187377	cg06229024	cg06229024	-0.0136804	chr17	37234463	+		OpenSea	PLXDC1;PLXDC1	-0.135773	2.06769	-3.42735	0.00116829	0.758746	-1.2413
748667	cg27088243	cg27088243	-0.011794	chr14	32558443	+		OpenSea	ARHGAP5;ARHGAP5;ARHGAP5;ARHGAP5	-0.189192	2.75458	-3.42683	0.00117012	0.758746	-1.2424
248565	cg08303146	cg08303146	-0.0106347	chr11	2466655	+	chr11:2466247-2466818	Island	KCNQ1	-0.380627	-4.13734	-3.42659	0.00117097	0.758746	-1.24291
283253	cg09505745	cg09505745	-0.0299255	chr5	3554135	-		OpenSea		-0.328637	1.8574	-3.42632	0.00117192	0.758746	-1.24348
495994	cg16990082	cg16990082	-0.0291008	chr1	46889492	-		OpenSea		-0.183057	1.12932	-3.42612	0.00117262	0.758746	-1.2439
348147	cg11806203	cg11806203	-0.00712758	chr1	93254890	-	chr1:93249938-93251096	S_Shelf	EVI5	-0.223498	3.8764	-3.42592	0.00117333	0.758746	-1.24432
353779	cg12005653	cg12005653	-0.00848958	chr5	122199589	+		OpenSea	SNX24	-0.165195	3.08949	-3.42591	0.00117338	0.758746	-1.24435
147259	cg04867415	cg04867415	0.009482	chr3	149259161	+		OpenSea		0.284842	3.9118	3.42587	0.00117354	0.758746	-1.24445
364004	cg12379383	cg12379383	0.028328	chr15	96896940	+	chr15:96896928-96897301	Island	RP11-522B15.3;RP11-522B15.3	0.25734	-1.84691	3.42535	0.00117535	0.758746	-1.24553
604729	cg21300561	cg21300561	0.00567895	chr12	49525534	+	chr12:49524072-49525492	S_Shore	TUBA1B;TUBA1B;RP11-386G11.10;RP11-386G11.10;RP11-386G11.10	0.182452	-4.23433	3.42502	0.00117653	0.758746	-1.24623
312931	cg10539565	cg10539565	-0.00531302	chr1	26560674	-	chr1:26560449-26561028	Island	CEP85;CEP85	-0.244775	-4.67904	-3.42494	0.00117682	0.758746	-1.2464
727536	cg26277368	cg26277368	0.0149983	chr19	56111061	-	chr19:56111498-56112063	N_Shore	ZNF524;FIZ1	0.151856	-1.9728	3.42487	0.00117708	0.758746	-1.24656
560744	cg19521468	cg19521468	-0.0138612	chr10	89279249	-		OpenSea		-0.141498	2.50201	-3.42455	0.00117823	0.758746	-1.24724
89096	cg02912790	cg02912790	-0.0109286	chr19	45445491	+		OpenSea	APOC4	-0.101619	1.57411	-3.42443	0.00117863	0.758746	-1.24748
461204	cg15747193	cg15747193	0.0237481	chr12	4489056	+		OpenSea	FGF23	0.172558	0.262002	3.42438	0.0011788	0.758746	-1.24758
260304	cg08712241	cg08712241	0.00887264	chr1	197751566	-		OpenSea		0.136511	2.88518	3.42401	0.00118014	0.758746	-1.24838
164925	cg05457323	cg05457323	0.00824842	chr6	119923499	-		OpenSea		0.11853	2.71469	3.4238	0.00118089	0.758746	-1.24883
88140	cg02882787	cg02882787	-0.0211016	chr19	54947256	+		OpenSea	TTYH1;AC008746.3;TTYH1;TTYH1;TTYH1	-0.322968	2.71483	-3.42324	0.0011829	0.758746	-1.25002
592934	cg20825428	cg20825428	-0.00504139	chr13	113951619	+	chr13:113951096-113951990	Island	LAMP1;LAMP1;LAMP1	-0.255019	-4.68345	-3.42299	0.00118378	0.758746	-1.25054
666805	cg23849311	cg23849311	0.0297987	chr20	24451890	-	chr20:24449844-24452037	Island	SYNDIG1	0.361044	-2.98118	3.42261	0.00118514	0.758746	-1.25134
511191	cg17529257	cg17529257	0.0158528	chr16	75032269	-	chr16:75033041-75034207	N_Shore	ZNRF1;ZNRF1;ZNRF1	0.131634	-0.427354	3.42238	0.00118596	0.758746	-1.25183
438559	cg14915963	cg14915963	-0.013766	chr3	107395649	+		OpenSea	BBX;BBX;BBX;BBX;BBX;BBX	-0.214881	3.13618	-3.42222	0.00118655	0.758746	-1.25218
486498	cg16644400	cg16644400	-0.00912288	chr8	141458512	-		OpenSea		-0.171028	3.33141	-3.42219	0.00118665	0.758746	-1.25223
471554	cg16121576	cg16121576	-0.00869303	chr3	49823707	+	chr3:49823482-49824346	Island	IP6K1;IP6K1;IP6K1;IP6K1;IP6K1	-0.264929	-4.18158	-3.42148	0.00118921	0.758746	-1.25374
316948	cg10682563	cg10682563	-0.00943562	chr6	167686703	-		OpenSea		-0.0955781	1.81272	-3.42091	0.00119124	0.758746	-1.25495
576122	cg20131600	cg20131600	-0.00893684	chr4	85781763	-		OpenSea	WDFY3;WDFY3	-0.210002	3.77824	-3.42082	0.00119158	0.758746	-1.25514
490483	cg16782174	cg16782174	0.0057753	chr2	128410803	-	chr2:128410563-128410804	Island		0.128264	3.66334	3.42074	0.00119185	0.758746	-1.2553
508395	cg17431791	cg17431791	0.0178485	chr22	48213320	+		OpenSea	RP11-191L9.4	0.205873	2.60843	3.4207	0.00119199	0.758746	-1.25538
547049	cg18952945	cg18952945	-0.036216	chr7	120689323	-		OpenSea	C7orf58	-0.397784	2.65205	-3.4207	0.00119201	0.758746	-1.2554
367234	cg12493483	cg12493483	0.0184573	chr1	42065950	+		OpenSea	HIVEP3;HIVEP3;HIVEP3	0.18014	1.87335	3.4201	0.00119415	0.758746	-1.25665
228571	cg07617175	cg07617175	-0.00747575	chr5	99871683	-	chr5:99870925-99871720	Island	CTD-2001C12.1	-0.188064	-4.03673	-3.41908	0.00119783	0.758746	-1.25881
573755	cg20032560	cg20032560	-0.010706	chr2	97201293	-	chr2:97202313-97203787	N_Shore	ARID5A;ARID5A	-0.160437	2.88317	-3.41907	0.00119787	0.758746	-1.25884
145059	cg04794202	cg04794202	-0.00484038	chr16	75469775	+	chr16:75466850-75467527	S_Shelf		-0.187914	4.13713	-3.41876	0.00119901	0.758746	-1.2595
498264	cg17071648	cg17071648	0.0188395	chr10	75545507	+	chr10:75545264-75546124	Island	KIAA0913;KIAA0913	0.453607	-3.52074	3.41855	0.00119977	0.758746	-1.25995
214634	cg07145255	cg07145255	0.00929418	chr5	59995354	-	chr5:59995374-59996331	N_Shore	DEPDC1B	0.174956	-3.50687	3.41842	0.00120025	0.758746	-1.26022
250141	cg08361684	cg08361684	0.00823848	chr11	35641255	-	chr11:35639629-35641485	Island	FJX1;FJX1;FJX1	0.181927	-3.53111	3.418	0.00120176	0.758746	-1.26111
315497	cg10630085	cg10630085	-0.00548304	chr11	73108402	+		OpenSea	RELT;RP11-809N8.2	-0.175552	3.70301	-3.41725	0.00120448	0.758746	-1.2627
640562	cg22800590	cg22800590	-0.00607224	chr1	214170114	+		OpenSea	PROX1;PROX1	-0.110497	2.76273	-3.41708	0.00120508	0.758746	-1.26304
376834	cg12843022	cg12843022	-0.0169672	chr11	45921959	+	chr11:45921387-45922167	Island	MAPK8IP1;MAPK8IP1	-0.0982214	-0.143075	-3.41707	0.00120513	0.758746	-1.26307
688478	cg24708350	cg24708350	-0.0117509	chr14	89021477	+	chr14:89020849-89021446	S_Shore	PTPN21	-0.303583	-3.88788	-3.41681	0.00120607	0.758746	-1.26362
420320	cg14308479	cg14308479	-0.0056027	chr11	2292677	-	chr11:2290104-2292932	Island	ASCL2	-0.249728	-4.67403	-3.41649	0.00120725	0.758746	-1.26431
733119	cg26492615	cg26492615	-0.0071434	chr14	32298906	+		OpenSea	NUBPL	-0.153286	3.58618	-3.41642	0.0012075	0.758746	-1.26445
25494	cg00810055	cg00810055	0.0219689	chr17	48585575	+	chr17:48585385-48586167	Island	RP11-94C24.6;MYCBPAP;MYCBPAP;MYCBPAP	0.403136	-3.08364	3.41522	0.00121189	0.758746	-1.26699
314088	cg10582371	cg10582371	-0.0152102	chr2	31133547	+		OpenSea	GALNT14;GALNT14;GALNT14	-0.14419	1.92281	-3.41461	0.00121412	0.758746	-1.26828
418228	cg14240994	cg14240994	-0.0134625	chr8	9724549	-		OpenSea	snoU13	-0.192025	2.82255	-3.41434	0.00121512	0.758746	-1.26886
763457	cg27658503	cg27658503	0.0221136	chr7	42807885	+		OpenSea		0.131314	0.69263	3.41397	0.00121645	0.758746	-1.26963
700592	cg25190176	cg25190176	0.00651255	chr1	115300693	+		OpenSea	CSDE1;CSDE1;CSDE1;CSDE1;CSDE1;CSDE1	0.164213	-3.71615	3.41374	0.00121731	0.758746	-1.27012
328741	cg11111991	cg11111991	0.0140315	chr6	148466250	-		OpenSea		0.242398	-3.04857	3.41368	0.00121751	0.758746	-1.27024
752708	cg27247522	cg27247522	0.0370629	chr18	61284977	+		OpenSea		0.233425	1.26311	3.41336	0.00121869	0.758746	-1.27092
756762	cg27399763	cg27399763	0.0161221	chr8	8367198	-		OpenSea		0.388618	4.03983	3.41292	0.00122033	0.758746	-1.27186
594511	cg20898078	cg20898078	0.00616131	chr7	150773226	+		OpenSea	RP11-148K1.12;RP11-148K1.12	0.233996	4.48576	3.41186	0.00122422	0.758746	-1.27409
24230	cg00769590	cg00769590	0.0104104	chr12	1756074	+	chr12:1754997-1755243	S_Shore	WNT5B;WNT5B	0.112938	0.588386	3.41147	0.00122566	0.758746	-1.27492
202653	cg06755180	cg06755180	0.010638	chr22	27299057	+		OpenSea	RP1-90L6.3;RP1-90L6.3	0.175304	-2.83229	3.41125	0.00122648	0.758746	-1.27538
143530	cg04742453	cg04742453	0.0149874	chr8	61685545	-		OpenSea		0.287235	2.86378	3.41068	0.0012286	0.758746	-1.2766
578466	cg20231025	cg20231025	-0.0100861	chr2	204402681	+	chr2:204399490-204400179	S_Shelf		-0.348787	3.61931	-3.4105	0.00122924	0.758746	-1.27696
517667	cg17780595	cg17780595	0.0132231	chr7	37488872	-	chr7:37487354-37488672	S_Shore	ELMO1;ELMO1;ELMO1	0.270636	-3.56914	3.41039	0.00122967	0.758746	-1.2772
449154	cg15307807	cg15307807	0.0300942	chr12	51156371	+	chr12:51157498-51158842	N_Shore		0.220646	1.07594	3.41027	0.00123009	0.758746	-1.27745
152679	cg05044401	cg05044401	0.018797	chr4	54958559	+	chr4:54957979-54958542	S_Shore		0.133889	-0.939906	3.41007	0.00123084	0.758746	-1.27787
248034	cg08285180	cg08285180	-0.00722382	chr12	1100388	-	chr12:1099557-1100785	Island	RP11-359B12.1;RAD52;ERC1;ERC1;ERC1;ERC1;ERC1	-0.276762	-4.48874	-3.41007	0.00123086	0.758746	-1.27788
115192	cg03777783	cg03777783	-0.00914937	chr5	179320434	+		OpenSea		-0.131725	2.798	-3.40881	0.00123555	0.758746	-1.28055
450674	cg15364874	cg15364874	-0.011328	chr21	45925869	-	chr21:45926531-45926754	N_Shore	TSPEAR-AS1	-0.180665	3.22191	-3.40821	0.00123777	0.758746	-1.28181
465250	cg15893375	cg15893375	-0.0139569	chr15	89342230	-	chr15:89346043-89347203	N_Shelf	RP11-343B18.2	-0.178655	2.78519	-3.40813	0.00123807	0.758746	-1.28198
44487	cg01435196	cg01435196	0.0165133	chr19	46009946	+	chr19:46009778-46011060	Island	VASP	0.107519	-0.138223	3.40769	0.00123971	0.758746	-1.28291
643788	cg22929018	cg22929018	-0.0194017	chr2	207024348	+	chr2:207023910-207024981	Island	NDUFS1;NDUFS1;NDUFS1;EEF1B2;EEF1B2;EEF1B2;EEF1B2;NDUFS1;EEF1B2;EEF1B2	-0.331597	-3.13234	-3.40747	0.00124053	0.758746	-1.28337
288203	cg09678349	cg09678349	-0.0127017	chr7	111368512	-	chr7:111368366-111368665	Island		-0.207633	2.68307	-3.40715	0.00124172	0.758746	-1.28404
420508	cg14313833	cg14313833	0.00959793	chr9	107666037	+		OpenSea	ABCA1;ABCA1;ABCA1;ABCA1	0.229875	3.62642	3.40663	0.00124367	0.758746	-1.28514
693974	cg24922507	cg24922507	0.00767055	chr1	170501864	+		OpenSea	RP11-576I22.2;RP11-576I22.2;GORAB	0.257875	-4.22013	3.40627	0.00124501	0.758746	-1.2859
603	cg00017557	cg00017557	0.0101533	chr6	10687886	-		OpenSea	C6orf52;C6orf52;C6orf52;C6orf52;C6orf52;C6orf52	0.225893	3.73614	3.40614	0.00124551	0.758746	-1.28618
27720	cg00884794	cg00884794	0.00446891	chr14	23565044	+	chr14:23563978-23564724	S_Shore	C14orf119;C14orf119;ACIN1;ACIN1	0.182866	-4.29777	3.4059	0.00124643	0.758746	-1.2867
538094	cg18588191	cg18588191	-0.0479877	chr1	24748385	-		OpenSea	NIPAL3	-0.254409	0.847664	-3.40583	0.00124666	0.758746	-1.28683
488873	cg16721883	cg16721883	0.0181747	chr6	6818516	-		OpenSea		0.156762	2.25375	3.40549	0.00124794	0.758746	-1.28755
724834	cg26172013	cg26172013	-0.0152205	chr20	32031452	+	chr20:32031042-32031964	Island	SNTA1;SNTA1	-0.203693	-2.24224	-3.40547	0.00124803	0.758746	-1.2876
688375	cg24705254	cg24705254	0.015938	chr5	96098115	+		OpenSea	ERAP1;CAST	0.273931	3.60284	3.4047	0.00125094	0.758746	-1.28923
692048	cg24847163	cg24847163	-0.00481187	chr6	29600980	+	chr6:29600192-29600661	S_Shore	GABBR1;GABBR1	-0.285562	-5.08438	-3.40412	0.0012531	0.758746	-1.29044
447262	cg15233292	cg15233292	-0.0163699	chr22	32340329	+	chr22:32339933-32341192	Island	C22orf24;C22orf24;YWHAH;YWHAH;YWHAH	-0.236889	-3.25188	-3.40377	0.00125443	0.758746	-1.29118
255244	cg08538152	cg08538152	0.0194262	chr17	4805986	-	chr17:4802265-4805402	S_Shore	C17orf107;CHRNE	0.217229	2.42923	3.40366	0.00125487	0.758746	-1.29143
181676	cg06031041	cg06031041	0.0162321	chr7	4810741	-	chr7:4806860-4807086	S_Shelf	FOXK1	0.264929	2.81688	3.40344	0.00125568	0.758746	-1.29188
280200	cg09399508	cg09399508	0.0206904	chr5	2656414	-		OpenSea		0.234505	1.79917	3.40324	0.00125644	0.758746	-1.2923
484585	cg16577984	cg16577984	-0.0086653	chr10	23243876	+		OpenSea	ARMC3;ARMC3	-0.166871	2.94206	-3.40302	0.00125727	0.758746	-1.29277
135130	cg04454857	cg04454857	0.00677988	chr1	114471572	-	chr1:114471965-114472899	N_Shore	RP5-1073O3.7;HIPK1;HIPK1;HIPK1;HIPK1;RP5-1073O3.7	0.234716	-4.25593	3.40267	0.0012586	0.758746	-1.29351
6994	cg00220575	cg00220575	0.0132698	chr6	46457310	-	chr6:46458878-46459257	N_Shore	RCAN2;RCAN2	0.212009	2.87508	3.40242	0.00125957	0.758746	-1.29405
404174	cg13791827	cg13791827	0.00494858	chr9	133569209	-	chr9:133569082-133569451	Island	EXOSC2;EXOSC2;EXOSC2;EXOSC2	0.150166	-4.16013	3.40209	0.00126082	0.758746	-1.29474
376361	cg12826052	cg12826052	-0.0072288	chr4	57138400	+		OpenSea	KIAA1211;KIAA1211	-0.103698	2.47904	-3.40191	0.00126147	0.758746	-1.29511
436715	cg14850181	cg14850181	0.00312513	chr22	37416188	+	chr22:37414319-37416111	S_Shore	MPST;TST;TST;MPST;TST;MPST;MPST	0.135974	-4.24634	3.40186	0.00126168	0.758746	-1.29522
71296	cg02327464	cg02327464	0.0176109	chr16	88871102	-	chr16:88871850-88872056	N_Shore		0.211863	-2.17897	3.40172	0.0012622	0.758746	-1.29551
84066	cg02748231	cg02748231	0.0114637	chr9	72363924	+		OpenSea		0.238722	3.66108	3.40165	0.00126247	0.758746	-1.29566
82189	cg02686685	cg02686685	0.0229596	chr3	184598558	-		OpenSea		0.247728	2.54893	3.40128	0.00126387	0.758746	-1.29644
615595	cg21757387	cg21757387	0.043094	chr6	145728204	-		OpenSea		0.286628	-0.195973	3.40128	0.00126388	0.758746	-1.29644
189077	cg06292597	cg06292597	0.0127901	chr14	100756285	-	chr14:100751672-100752339	S_Shelf	AL157871.2;RP11-638I2.6;RP11-638I2.6;RP11-638I2.6	0.16249	2.85129	3.40125	0.00126399	0.758746	-1.29651
387609	cg13243647	cg13243647	0.00872392	chr13	52026826	+	chr13:52025691-52027946	Island	INTS6;INTS6;INTS6;INTS6;INTS6;INTS6;INTS6;INTS6-AS1;INTS6;INTS6	0.124486	-2.91648	3.40114	0.00126442	0.758746	-1.29674
431848	cg14677912	cg14677912	0.0163389	chr5	140019017	+	chr5:140019034-140019502	N_Shore	NDUFA2;TMCO6;TMCO6;TMCO6;TMCO6;TMCO6	0.179546	-2.5207	3.40088	0.00126542	0.758746	-1.2973
116084	cg03810172	cg03810172	0.0155716	chr5	54871651	-		OpenSea		0.170245	2.33869	3.40074	0.00126595	0.758746	-1.29759
102092	cg03342278	cg03342278	-0.00564844	chr14	24583689	+	chr14:24583268-24584243	Island	DCAF11;DCAF11;DCAF11;DCAF11;DCAF11;NRL	-0.180844	-4.18875	-3.40068	0.00126615	0.758746	-1.2977
680833	cg24408268	cg24408268	-0.0188059	chr6	57690037	+		OpenSea	RP11-343D24.2	-0.161397	1.82459	-3.40019	0.00126804	0.758746	-1.29875
15998	cg00507259	cg00507259	-0.0183884	chr4	95128692	-	chr4:95128657-95129289	Island	SMARCAD1;SMARCAD1;SMARCAD1;SMARCAD1;RP11-363G15.2;RP11-363G15.2	-0.259997	-2.58313	-3.4	0.00126878	0.758746	-1.29916
676679	cg24239961	cg24239961	-0.0388258	chr6	31794472	-	chr6:31795467-31797384	N_Shore	HSPA1B;HSPA1B	-0.220004	0.346284	-3.39998	0.00126884	0.758746	-1.29919
174606	cg05793193	cg05793193	0.00490595	chr7	152161912	+	chr7:152161034-152162113	Island	RP5-1129J21.3	0.143934	-4.0035	3.39959	0.00127033	0.758746	-1.30001
328182	cg11090352	cg11090352	-0.0122474	chr3	96532043	-	chr3:96532023-96533625	Island	EPHA6;EPHA6	-0.23593	-3.12147	-3.39948	0.00127075	0.758746	-1.30024
51462	cg01667636	cg01667636	0.0368483	chr10	104572092	+		OpenSea		0.259066	0.864294	3.39937	0.00127119	0.758746	-1.30049
429070	cg14585906	cg14585906	0.0222866	chr9	96589055	+	chr9:96588598-96588933	S_Shore		0.234283	-2.17228	3.39928	0.0012715	0.758746	-1.30066
606688	cg21388327	cg21388327	0.00404632	chr1	22351548	+	chr1:22351917-22352194	N_Shore	LINC00339;LINC00339;RP1-224A6.3;LINC00339	0.169832	-3.87002	3.39909	0.00127222	0.758746	-1.30106
185586	cg06167937	cg06167937	-0.0117333	chr2	121591928	+		OpenSea	GLI2;GLI2	-0.117219	1.86589	-3.399	0.00127257	0.758746	-1.30125
627691	cg22260869	cg22260869	0.00808327	chr15	92398112	+	chr15:92396013-92397682	S_Shore	SLCO3A1	0.226884	-3.56472	3.39876	0.00127352	0.758746	-1.30177
23870	cg00757182	cg00757182	-0.0128238	chr19	58011393	-	chr19:58011124-58011743	Island	ZNF773;ZNF773	-0.382101	-4.30807	-3.39856	0.00127427	0.758746	-1.30218
230490	cg07687004	cg07687004	-0.00645007	chr1	110430243	-		OpenSea	RP11-195M16.1	-0.117905	2.46117	-3.39792	0.00127673	0.758746	-1.30353
439616	cg14955692	cg14955692	0.00593599	chr13	39612273	+	chr13:39612417-39612930	N_Shore	NHLRC3;PROSER1;NHLRC3;PROSER1;NHLRC3	0.141817	-3.73814	3.39734	0.00127897	0.758746	-1.30476
421027	cg14330460	cg14330460	-0.0171725	chr6	168559427	-		OpenSea		-0.327537	2.94801	-3.39682	0.00128097	0.758746	-1.30586
163545	cg05404787	cg05404787	-0.0113483	chr2	10281526	+		OpenSea	C2orf48;C2orf48	-0.121537	2.04613	-3.39667	0.00128154	0.758746	-1.30617
516272	cg17728125	cg17728125	-0.0166645	chr19	1113155	-	chr19:1112200-1112995	S_Shore		-0.107306	0.692827	-3.39648	0.00128228	0.758746	-1.30657
307417	cg10347759	cg10347759	0.0238234	chr14	77648283	-	chr14:77648108-77648328	Island	TMEM63C	0.368435	-2.81887	3.39587	0.00128464	0.758746	-1.30787
660922	cg23617583	cg23617583	0.0148797	chr7	20817296	-	chr7:20817455-20818227	N_Shore		0.285615	-3.28315	3.39523	0.00128711	0.758746	-1.30921
70974	cg02317018	cg02317018	0.00913745	chr20	62903185	-	chr20:62901299-62901514	S_Shore	PCMTD2	0.177988	3.24034	3.39519	0.00128727	0.758746	-1.3093
607653	cg21432062	cg21432062	0.021796	chr3	4908643	+	chr3:4909962-4910537	N_Shore		0.240432	2.43997	3.39514	0.00128747	0.758746	-1.30941
218452	cg07272448	cg07272448	0.0250261	chr2	150591284	-		OpenSea	AC144449.1	0.195907	-0.0788978	3.39498	0.00128809	0.758746	-1.30975
331212	cg11201273	cg11201273	0.0146774	chr8	38088865	-	chr8:38088735-38089956	Island	DDHD2;DDHD2;DDHD2	0.229308	-3.06133	3.39485	0.00128857	0.758746	-1.31001
242025	cg08084228	cg08084228	-0.0300563	chr16	50700118	+		OpenSea	RP11-401P9.5	-0.17954	1.54742	-3.39451	0.00128991	0.758746	-1.31074
491510	cg16820490	cg16820490	-0.0210831	chr12	58116609	-	chr12:58119909-58121551	N_Shelf	RP11-571M6.7	-0.216264	2.71975	-3.39447	0.00129005	0.758746	-1.31081
86107	cg02815785	cg02815785	0.0114884	chr14	37063429	-		OpenSea	7SK	0.142646	2.4938	3.39423	0.00129098	0.758746	-1.31132
301271	cg10135817	cg10135817	0.022092	chr7	2724929	-	chr7:2727682-2728392	N_Shelf	AMZ1	0.152255	0.593364	3.39412	0.00129142	0.758746	-1.31156
591183	cg20750932	cg20750932	0.0234677	chr4	159963035	+		OpenSea		0.265781	1.57871	3.39376	0.0012928	0.758746	-1.31231
683976	cg24530579	cg24530579	0.0174286	chr11	105458909	-		OpenSea		0.171925	1.47733	3.39371	0.001293	0.758746	-1.31241
48594	cg01571383	cg01571383	-0.00622999	chr5	3740754	+		OpenSea		-0.175677	3.35513	-3.39299	0.00129581	0.758746	-1.31393
558490	cg19430948	cg19430948	-0.0086655	chr18	55268956	-		OpenSea		-0.29545	3.96392	-3.39236	0.00129825	0.758746	-1.31526
555133	cg19290423	cg19290423	-0.00767479	chr2	11514876	-		OpenSea		-0.126255	2.01956	-3.39178	0.00130053	0.758746	-1.31648
352236	cg11950383	cg11950383	0.0251456	chr21	34400072	-	chr21:34395128-34400245	Island	OLIG2;AP000282.2	0.204702	-1.55725	3.39174	0.0013007	0.758746	-1.31658
689663	cg24754181	cg24754181	-0.00725703	chr22	32374118	+		OpenSea		-0.0929756	1.62902	-3.39124	0.00130265	0.758746	-1.31762
419783	cg14290714	cg14290714	0.0141895	chr1	225966645	-	chr1:225965330-225965734	S_Shore		0.278517	-3.46308	3.39118	0.00130287	0.758746	-1.31774
229645	cg07655143	cg07655143	0.0229821	chr2	111570137	-		OpenSea		0.210458	1.49503	3.3911	0.00130318	0.758746	-1.31791
125328	cg04125962	cg04125962	-0.010361	chr16	27476250	+		OpenSea	GTF3C1	-0.153155	2.01793	-3.39069	0.00130478	0.758746	-1.31877
472947	cg16172906	cg16172906	0.0296338	chr21	47707096	-	chr21:47705627-47706428	S_Shore	MCM3AP	0.204929	-1.44474	3.39052	0.00130548	0.758746	-1.31915
12163	cg00387774	cg00387774	0.0130875	chr6	53104711	+		OpenSea		0.20245	2.95341	3.39042	0.00130585	0.758746	-1.31934
117349	cg03854913	cg03854913	-0.00578893	chr17	80798068	+		OpenSea	ZNF750;ZNF750;ZNF750;ZNF750;ZNF750;ZNF750;TBCD	-0.219956	3.97881	-3.39033	0.00130623	0.758746	-1.31955
555746	cg19316074	cg19316074	-0.00667802	chr4	166687386	-		OpenSea		-0.157614	3.12563	-3.39031	0.00130627	0.758746	-1.31957
81984	cg02678902	cg02678902	0.00823304	chr17	42840033	-	chr17:42835776-42836242	S_Shelf	ADAM11	0.223821	-3.84941	3.39007	0.00130723	0.758746	-1.32009
435068	cg14793291	cg14793291	-0.0060038	chr1	16176059	+	chr1:16175829-16176117	Island	RP11-169K16.9	-0.147646	-3.95556	-3.38857	0.00131316	0.758746	-1.32326
436951	cg14857526	cg14857526	-0.0088344	chr10	70497077	+		OpenSea	Y_RNA	-0.145521	3.04046	-3.38828	0.00131429	0.758746	-1.32386
500392	cg17147728	cg17147728	-0.0181458	chr15	55880224	-	chr15:55879792-55881228	Island	PYGO1;PYGO1	-0.359588	-3.54956	-3.38792	0.00131571	0.758746	-1.32462
698227	cg25092644	cg25092644	-0.00920556	chr6	71123677	+	chr6:71122892-71123820	Island	FAM135A;FAM135A;FAM135A;FAM135A;FAM135A;FAM135A;RP11-462G2.2	-0.238563	-3.73697	-3.38757	0.00131708	0.758746	-1.32535
521768	cg17942371	cg17942371	-0.00775556	chr19	796826	-	chr19:796506-798936	Island	PTBP1	-0.257429	-4.4047	-3.38741	0.00131774	0.758746	-1.3257
546568	cg18931760	cg18931760	0.0296649	chr11	32608616	+	chr11:32605183-32605729	S_Shelf	EIF3M	0.245874	2.14253	3.38731	0.00131811	0.758746	-1.32589
724302	cg26152217	cg26152217	0.0185441	chr16	67207722	-	chr16:67208067-67208678	N_Shore	NOL3;NOL3;NOL3;NOL3;NOL3;NOL3	0.29882	-2.85088	3.38709	0.00131899	0.758746	-1.32637
319836	cg10787442	cg10787442	0.0205741	chr8	145061234	+	chr8:145063919-145065386	N_Shelf	PARP10;PARP10;PARP10;PARP10	0.124958	1.35898	3.387	0.00131936	0.758746	-1.32656
717894	cg25893992	cg25893992	0.0195604	chr17	1957926	-	chr17:1952919-1962328	Island	HIC1;HIC1	0.136941	-0.17161	3.38699	0.0013194	0.758746	-1.32658
97229	cg03181376	cg03181376	0.0218594	chr2	43454447	+	chr2:43451445-43454951	Island	ZFP36L2	0.317754	-2.31293	3.38676	0.0013203	0.758746	-1.32706
395928	cg13524819	cg13524819	-0.00774352	chr12	123921146	-	chr12:123920582-123921462	Island	RILPL2;RILPL2	-0.298089	-4.07548	-3.3867	0.00132056	0.758746	-1.3272
233971	cg07805959	cg07805959	0.00722619	chr17	2595004	-	chr17:2594924-2596274	Island		0.281103	4.07972	3.38666	0.0013207	0.758746	-1.32727
711469	cg25625458	cg25625458	-0.0149023	chr14	77925988	+	chr14:77923870-77924596	S_Shore	AHSA1	-0.128267	1.56374	-3.38666	0.0013207	0.758746	-1.32727
588662	cg20655342	cg20655342	0.0118051	chr10	31037805	+		OpenSea		0.13839	2.42009	3.38663	0.00132083	0.758746	-1.32734
486102	cg16629967	cg16629967	-0.0208082	chr4	83295767	+	chr4:83294845-83295786	Island	HNRNPD;HNRNPD;HNRNPD;HNRNPD;HNRNPD	-0.331868	-3.08842	-3.3866	0.00132093	0.758746	-1.3274
89718	cg02931247	cg02931247	-0.0120851	chr12	7249484	+		OpenSea	C1RL;C1RL	-0.118687	1.98275	-3.38657	0.00132105	0.758746	-1.32746
168732	cg05592695	cg05592695	-0.0209344	chr22	30423427	+		OpenSea	MTMR3;MTMR3;MTMR3;CTA-85E5.10	-0.132439	1.05636	-3.3863	0.00132214	0.758746	-1.32804
254693	cg08521010	cg08521010	0.00476757	chr3	179370821	-	chr3:179370442-179371549	Island	USP13;USP13;USP13;USP13	0.125762	-3.66617	3.38624	0.00132235	0.758746	-1.32815
526420	cg18122419	cg18122419	0.023199	chr1	50882446	-	chr1:50882433-50882660	Island		0.348927	-2.74538	3.38611	0.0013229	0.758746	-1.32844
274975	cg09223071	cg09223071	-0.00939683	chr2	27886442	-	chr2:27886259-27887410	Island	SUPT7L;SUPT7L;SUPT7L;SUPT7L;SLC4A1AP;SLC4A1AP;SUPT7L;SUPT7L;SUPT7L;SUPT7L;SUPT7L	-0.201726	-3.76157	-3.38584	0.00132396	0.758746	-1.329
324179	cg10945079	cg10945079	0.0100759	chr2	162283856	+	chr2:162283581-162284677	Island	AC009487.5	0.153352	-3.10459	3.38573	0.0013244	0.758746	-1.32923
367321	cg12497007	cg12497007	0.00769691	chr16	29828301	+	chr16:29826662-29828302	Island	AC009133.20;CTD-2574D22.6;C16orf53	0.111995	-2.56772	3.38552	0.00132522	0.758746	-1.32967
764458	ch.14.98380799F	ch.14.98380799F	0.00636972	chr14	99311046	+		OpenSea		0.148679	-3.85352	3.38544	0.00132554	0.758746	-1.32983
275502	cg09239582	cg09239582	-0.00863423	chr15	95397570	-	chr15:95398742-95400029	N_Shore	CTD-2576F9.2	-0.103465	2.59077	-3.38521	0.00132647	0.758746	-1.33033
656828	cg23452090	cg23452090	-0.00722281	chr9	128790599	+		OpenSea		-0.159871	3.07694	-3.38305	0.00133509	0.758746	-1.33487
679685	cg24363251	cg24363251	0.022238	chr12	122923575	+		OpenSea		0.21514	1.99789	3.38298	0.00133538	0.758746	-1.33502
20274	cg00640022	cg00640022	-0.00568879	chr20	36689848	-		OpenSea		-0.163273	4.04631	-3.3828	0.0013361	0.758746	-1.3354
145237	cg04800490	cg04800490	-0.0180416	chr15	24920494	+	chr15:24920613-24921252	N_Shore	C15orf2	-0.194953	2.46538	-3.38277	0.00133621	0.758746	-1.33546
394110	cg13465955	cg13465955	-0.0309428	chr19	7953354	+	chr19:7953280-7953708	Island	RN5S463;LRRC8E	-0.244824	-1.37108	-3.38214	0.00133876	0.758746	-1.33679
313940	cg10577346	cg10577346	0.0130164	chr11	8704225	+	chr11:8703783-8704616	Island	RPL27A;RPL27A;RPL27A;RPL27A;RPL27A;RPL27A;RPL27A	0.34141	-4.05356	3.3818	0.0013401	0.758746	-1.33749
581559	cg20359147	cg20359147	-0.0208595	chr6	226092	-		OpenSea	RP3-416J7.2	-0.135682	1.26159	-3.38166	0.00134068	0.758746	-1.3378
464144	cg15852572	cg15852572	-0.0125288	chr3	142682288	+	chr3:142681137-142683268	Island	RP11-372E1.6;RP11-372E1.6;RP11-372E1.6;PAQR9	-0.345601	-4.14244	-3.38138	0.0013418	0.758746	-1.33838
492086	cg16844292	cg16844292	-0.00929953	chr7	65841313	+	chr7:65841384-65842438	N_Shore	LINC00174	-0.100114	2.11598	-3.38109	0.00134296	0.758746	-1.33899
740756	cg26788834	cg26788834	-0.0094394	chr5	2132870	-	chr5:2136797-2137305	N_Shelf		-0.109396	2.64142	-3.38099	0.00134337	0.758746	-1.3392
665771	cg23809394	cg23809394	0.0164607	chr4	174090858	+	chr4:174090074-174091423	Island	RP11-10K16.1	0.103526	-0.222746	3.38091	0.00134368	0.758746	-1.33936
686990	cg24652994	cg24652994	-0.0110756	chr7	122011261	+		OpenSea	RP11-560I19.6	-0.151027	2.85889	-3.38088	0.00134381	0.758746	-1.33943
148123	cg04894619	cg04894619	0.00916226	chr3	179754615	-	chr3:179754520-179755245	Island	PEX5L;PEX5L;PEX5L;PEX5L;PEX5L;PEX5L;PEX5L;PEX5L;PEX5L	0.390356	-4.01688	3.38084	0.00134399	0.758746	-1.33952
402707	cg13741665	cg13741665	0.0409261	chr6	40337914	+		OpenSea	RP11-552E20.4;TDRG1;TDRG1	0.508141	-2.96214	3.38082	0.00134408	0.758746	-1.33957
679948	cg24373298	cg24373298	0.0248504	chr1	230692403	+		OpenSea		0.208549	1.58459	3.38015	0.00134676	0.758746	-1.34097
744934	cg26945100	cg26945100	0.00348228	chr16	69355091	-	chr16:69354862-69355186	Island	COG8;VPS4A;VPS4A	0.0923068	3.62405	3.38	0.00134736	0.758746	-1.34128
343410	cg11641535	cg11641535	0.0389331	chr1	57431425	+		OpenSea	AL161740.1;C8B;C8B;C8B;RP5-1103B4.3	0.257778	0.751574	3.37998	0.00134743	0.758746	-1.34132
525450	cg18087306	cg18087306	0.0217322	chr19	2446487	+	chr19:2444300-2444522	S_Shore		0.131057	-0.825988	3.37968	0.00134867	0.758746	-1.34196
759593	cg27510671	cg27510671	0.0154211	chr12	113770475	-	chr12:113772633-113772934	N_Shelf	SLC24A6	0.150581	1.99697	3.37963	0.00134888	0.758746	-1.34207
25670	cg00815593	cg00815593	-0.0145931	chr17	4981648	-	chr17:4981357-4981979	Island	ZFP3;ZFP3;RP11-46I8.3	-0.317586	-3.5955	-3.37962	0.0013489	0.758746	-1.34208
438518	cg14914442	cg14914442	-0.0273233	chr10	82363288	-		OpenSea		-0.28988	2.61439	-3.37928	0.00135028	0.758746	-1.3428
102809	cg03366992	cg03366992	-0.0204878	chr21	45140831	+	chr21:45138293-45139831	S_Shore	AP001052.9	-0.137337	1.81531	-3.37905	0.00135122	0.758746	-1.34328
415400	cg14154396	cg14154396	0.0222406	chr21	35797329	+		OpenSea	AP000322.53	0.205745	2.02984	3.37862	0.00135295	0.758746	-1.34418
680030	cg24376793	cg24376793	0.0208261	chr1	202545589	-		OpenSea	PPP1R12B;PPP1R12B	0.213919	2.39694	3.37841	0.0013538	0.758746	-1.34462
417536	cg14219900	cg14219900	0.0273043	chr1	156119542	-		OpenSea	SEMA4A	0.286164	1.41815	3.37836	0.00135402	0.758746	-1.34474
328057	cg11085309	cg11085309	0.0198711	chr4	150920429	-		OpenSea		0.344191	3.14408	3.37791	0.00135585	0.758746	-1.34568
89715	cg02931198	cg02931198	0.00592433	chr10	111968359	-	chr10:111967428-111970723	Island	RP11-549L6.3	0.0953936	-3.30598	3.37785	0.00135609	0.758746	-1.34581
666080	cg23820716	cg23820716	-0.0169335	chr4	110651854	+	chr4:110650701-110651385	S_Shore	PLA2G12A;PLA2G12A	-0.189661	-2.49505	-3.37761	0.00135705	0.758746	-1.3463
118444	cg03893558	cg03893558	-0.0102218	chr18	72828516	+		OpenSea		-0.0822281	1.45312	-3.37698	0.00135965	0.758746	-1.34764
142366	cg04702507	cg04702507	0.0252431	chr22	38702398	-		OpenSea		0.15394	0.280014	3.37691	0.00135994	0.758746	-1.34779
437485	cg14876896	cg14876896	-0.00967493	chr20	56948217	-		OpenSea		-0.17605	3.32954	-3.37672	0.00136071	0.758746	-1.34819
89463	cg02924110	cg02924110	0.0281687	chr1	9243242	-	chr1:9242167-9243827	Island	RP3-510D11.2;RP3-510D11.1	0.192392	-1.39298	3.37637	0.00136213	0.758746	-1.34892
702270	cg25258082	cg25258082	-0.0108877	chr1	231126208	+		OpenSea	AL844165.1;ARV1	-0.253224	3.70417	-3.37634	0.00136223	0.758746	-1.34897
4803	cg00148423	cg00148423	-0.00917494	chr1	86887943	-		OpenSea		-0.174788	3.50421	-3.37597	0.00136377	0.758746	-1.34976
703053	cg25291694	cg25291694	-0.0205297	chr7	75715572	-		OpenSea	U6	-0.107514	1.66359	-3.37565	0.00136505	0.758746	-1.35042
230683	cg07693639	cg07693639	-0.018546	chr16	34989237	+		OpenSea	RP11-352B15.1;RN5S423;RN5S422	-0.193075	2.24299	-3.3756	0.00136527	0.758746	-1.35054
403729	cg13777717	cg13777717	0.0230376	chr5	76250527	-	chr5:76249435-76250528	Island		0.148983	-0.958571	3.37552	0.0013656	0.758746	-1.35071
34655	cg01108434	cg01108434	0.0239894	chr8	82017411	+		OpenSea	PAG1	0.199137	1.92775	3.37518	0.00136698	0.758746	-1.35141
20595	cg00650925	cg00650925	0.00760297	chr1	226862915	-		OpenSea	ITPKB-AS1;ITPKB-IT1	0.215485	-4.3913	3.37504	0.00136757	0.758746	-1.35171
564824	cg19686152	cg19686152	-0.0147472	chr15	52121542	-	chr15:52121816-52122452	N_Shore	TMOD3	-0.110811	1.02799	-3.37464	0.00136922	0.758746	-1.35256
680875	cg24409634	cg24409634	0.0130181	chr11	119067563	+		OpenSea	CCDC153;CCDC153	0.144733	1.50063	3.37425	0.00137082	0.758746	-1.35338
501701	cg17192754	cg17192754	-0.00819747	chr1	161009745	-	chr1:161008377-161008830	S_Shore	F11R;TSTD1;F11R;TSTD1;F11R;TSTD1;TSTD1;F11R	-0.140536	2.9561	-3.3739	0.00137226	0.758746	-1.35412
710786	cg25598530	cg25598530	0.0120027	chr1	148193376	+		OpenSea	RP11-289I10.2	0.174163	-2.89773	3.37383	0.00137255	0.758746	-1.35426
158742	cg05247870	cg05247870	0.0202798	chr3	178154871	-		OpenSea	KCNMB2-IT1	0.164165	1.48893	3.37365	0.0013733	0.758746	-1.35465
256720	cg08588180	cg08588180	-0.00717226	chr6	25138905	-	chr6:25139920-25140246	N_Shore	CMAHP;RP3-425P12.4;CMAHP;CMAHP;CMAHP	-0.176363	-3.89775	-3.37355	0.00137368	0.758746	-1.35484
347020	cg11766577	cg11766577	-0.0913282	chr21	47581405	-	chr21:47580492-47582065	Island		-0.775725	1.65815	-3.37349	0.00137395	0.758746	-1.35498
49347	cg01595717	cg01595717	-0.0127571	chr9	140586201	+	chr9:140588011-140588931	N_Shore	EHMT1;EHMT1	-0.132321	-1.96595	-3.37302	0.00137588	0.758746	-1.35596
37957	cg01218047	cg01218047	0.0302083	chr20	47238246	+		OpenSea		0.17261	0.975524	3.373	0.00137597	0.758746	-1.35601
689063	cg24729577	cg24729577	-0.00862037	chr1	1447567	-	chr1:1446878-1448205	Island	ATAD3A;ATAD3A;ATAD3A;ATAD3A;ATAD3A;ATAD3A	-0.330839	-4.75201	-3.37264	0.00137745	0.758746	-1.35676
336705	cg11392922	cg11392922	-0.0369675	chr4	173352412	+		OpenSea	GALNTL6	-0.423988	2.5557	-3.37259	0.00137766	0.758746	-1.35687
421316	cg14339556	cg14339556	-0.00547287	chr9	36572881	+	chr9:36572703-36573073	Island	MELK;MELK;MELK;MELK;MELK;MELK;MELK;MELK;MELK;MELK	-0.216198	-4.29154	-3.37222	0.00137917	0.758746	-1.35764
357084	cg12121765	cg12121765	0.00875751	chr8	13365657	-		OpenSea	DLC1;DLC1;DLC1	0.327006	4.30366	3.37176	0.00138109	0.758746	-1.35861
201101	cg06706029	cg06706029	-0.00817926	chr16	89981752	+	chr16:89977562-89977851	S_Shelf	RP11-566K11.2	-0.110816	2.47189	-3.37169	0.00138137	0.758746	-1.35875
185030	cg06147895	cg06147895	-0.00720446	chr10	133791401	-	chr10:133793426-133793647	N_Shelf		-0.185518	3.84649	-3.37124	0.00138325	0.758746	-1.3597
687494	cg24673901	cg24673901	0.0129924	chr14	103589263	-	chr14:103589353-103590246	N_Shore	TNFAIP2;RP11-736N17.6;RP11-736N17.6;RP11-736N17.6	0.14921	-2.14817	3.37113	0.00138369	0.758746	-1.35993
180193	cg05979433	cg05979433	0.00599579	chr12	111664628	+		OpenSea	CUX2	0.510649	5.27035	3.37093	0.0013845	0.758746	-1.36034
220285	cg07334912	cg07334912	0.00436546	chr20	18569196	+	chr20:18568436-18569092	S_Shore	DTD1	0.16105	-4.39755	3.37041	0.0013867	0.758746	-1.36145
743939	cg26907351	cg26907351	0.0163771	chr6	2765585	-	chr6:2765203-2766775	Island	WRNIP1;WRNIP1;RP11-420G6.3;RP11-420G6.3	0.365	-2.92096	3.37035	0.00138694	0.758746	-1.36157
160318	cg05302211	cg05302211	-0.0295951	chr16	28564997	-	chr16:28565145-28565753	N_Shore	CCDC101	-0.249438	0.857936	-3.37033	0.00138701	0.758746	-1.36161
99461	cg03255741	cg03255741	-0.0132156	chr18	48556964	+	chr18:48556291-48557333	Island	SMAD4;SMAD4;SMAD4;SMAD4;SMAD4	-0.322005	-3.83769	-3.37007	0.0013881	0.758746	-1.36216
639510	cg22758653	cg22758653	-0.0160483	chr7	116066796	+		OpenSea	AC002066.1;AC002066.1;CAV2;AC002066.1	-0.274607	3.40227	-3.3697	0.00138964	0.758746	-1.36294
8656	cg00275467	cg00275467	-0.0222501	chr1	23102236	+		OpenSea		-0.14093	0.724366	-3.36965	0.00138985	0.758746	-1.36304
166458	cg05509787	cg05509787	-0.00895218	chr2	220042852	-	chr2:220041129-220043410	Island	CNPPD1;FAM134A;FAM134A;CNPPD1	-0.283389	-4.16408	-3.36928	0.0013914	0.758746	-1.36382
25423	cg00808243	cg00808243	-0.02015	chr10	86088214	-	chr10:86088395-86088791	N_Shore	FAM190B;FAM190B	-0.30604	-2.6786	-3.36902	0.00139248	0.758746	-1.36436
371187	cg12636396	cg12636396	0.0191074	chr20	10607844	-		OpenSea		0.191589	1.07614	3.36863	0.00139408	0.758746	-1.36517
163567	cg05405742	cg05405742	-0.0120384	chr3	101396855	-	chr3:101394976-101396096	S_Shore	ZBTB11;ZBTB11	-0.140168	2.37939	-3.36863	0.00139408	0.758746	-1.36517
747732	cg27052403	cg27052403	-0.01067	chr11	113185154	+	chr11:113185332-113185663	N_Shore	TTC12;TTC12;RP11-839D17.3;TTC12;RP11-839D17.3;RP11-839D17.3	-0.269119	-3.96355	-3.36833	0.00139537	0.758746	-1.36582
95593	cg03125604	cg03125604	-0.013445	chr5	4772974	+		OpenSea	CTD-2161F6.3;RP11-445O3.2	-0.393677	3.56397	-3.36799	0.00139677	0.758746	-1.36652
525904	cg18104674	cg18104674	-0.0044133	chr18	60190218	-	chr18:60189509-60192109	Island	ZCCHC2	-0.260628	-4.77576	-3.36779	0.00139762	0.758746	-1.36695
263793	cg08833755	cg08833755	-0.00841888	chr3	52298217	+		OpenSea		-0.206935	3.70747	-3.3674	0.00139924	0.758746	-1.36776
217431	cg07236911	cg07236911	-0.00727939	chr5	54603532	+	chr5:54603209-54603904	Island	SKIV2L2;DHX29;SKIV2L2;DHX29	-0.216916	-3.99769	-3.36691	0.00140131	0.758746	-1.3688
482891	cg16520539	cg16520539	0.00630172	chr6	28890872	+	chr6:28890951-28892013	N_Shore	TRIM27	0.133039	-3.16616	3.36689	0.00140137	0.758746	-1.36883
232575	cg07756593	cg07756593	-0.00668075	chr22	35936178	-	chr22:35935981-35937537	Island	RASD2	-0.134956	-3.4019	-3.36669	0.00140222	0.758746	-1.36925
501623	cg17189737	cg17189737	-0.0100036	chr4	55120999	+		OpenSea	PDGFRA;PDGFRA	-0.109148	2.39935	-3.36661	0.00140256	0.758746	-1.36942
269422	cg09025960	cg09025960	0.00924388	chr1	226070808	-	chr1:226069605-226070898	Island	TMEM63A	0.330337	-4.17238	3.36655	0.00140282	0.758746	-1.36955
157889	cg05220052	cg05220052	-0.0156694	chr11	43381023	-	chr11:43380241-43381040	Island	RP11-484D2.2	-0.238291	-3.0832	-3.36643	0.00140331	0.758746	-1.36979
475729	cg16269048	cg16269048	-0.0323763	chr22	38851318	+	chr22:38850766-38851285	S_Shore	KCNJ4	-0.248494	-1.37711	-3.36606	0.00140485	0.758746	-1.37056
159157	cg05262295	cg05262295	-0.0210141	chr19	2860191	-	chr19:2858893-2859239	S_Shore	ZNF555	-0.285909	2.50961	-3.36604	0.00140495	0.758746	-1.37062
731089	cg26413130	cg26413130	0.0225446	chr16	23314257	+	chr16:23313239-23313946	S_Shore	SCNN1B;SCNN1B;SCNN1B	0.175874	-1.18709	3.36597	0.00140526	0.758746	-1.37077
344319	cg11673304	cg11673304	-0.0214179	chr2	208490091	+	chr2:208489428-208491030	Island	METTL21A;METTL21A;METTL21A;METTL21A;METTL21A;METTL21A;METTL21A;METTL21A;METTL21A;METTL21A;METTL21A;METTL21A	-0.382435	-2.78719	-3.36589	0.0014056	0.758746	-1.37094
349258	cg11843700	cg11843700	-0.0222815	chr19	1490497	-	chr19:1490134-1491806	Island	REEP6;REEP6;PCSK4;PCSK4	-0.249206	-2.61791	-3.36588	0.00140565	0.758746	-1.37096
516195	cg17725211	cg17725211	-0.0165299	chr1	15480236	+	chr1:15479219-15481471	Island	C1orf126;TMEM51;TMEM51;TMEM51;TMEM51;TMEM51	-0.325273	-3.41957	-3.36533	0.00140794	0.758746	-1.37211
160655	cg05312704	cg05312704	-0.0104435	chr19	41704679	+		OpenSea		-0.108144	1.88172	-3.36522	0.0014084	0.758746	-1.37233
404163	cg13791379	cg13791379	-0.0118577	chr1	228528979	-		OpenSea		-0.13371	2.2029	-3.36521	0.00140845	0.758746	-1.37236
105424	cg03454162	cg03454162	0.0130066	chr4	75552770	-		OpenSea		0.147769	1.8539	3.3652	0.00140849	0.758746	-1.37238
198052	cg06606198	cg06606198	-0.0114925	chr12	124086727	-	chr12:124086217-124087015	Island	DDX55;DDX55;DDX55	-0.359517	-4.20042	-3.36507	0.00140906	0.758746	-1.37266
245778	cg08211269	cg08211269	-0.00966339	chr1	116876686	-		OpenSea		-0.112774	2.57167	-3.36479	0.00141021	0.758746	-1.37323
702963	cg25287706	cg25287706	0.0192658	chr15	45097194	+		OpenSea		0.166632	1.91512	3.36474	0.00141042	0.758746	-1.37334
296752	cg09980522	cg09980522	-0.00853726	chr11	105481802	-	chr11:105481126-105481422	S_Shore	GRIA4;GRIA4;GRIA4;GRIA4;GRIA4	-0.208754	-3.9474	-3.36457	0.00141113	0.758746	-1.37369
409234	cg13955478	cg13955478	-0.0127125	chr2	12928391	+		OpenSea		-0.23198	3.53052	-3.36438	0.00141195	0.758746	-1.3741
515750	cg17709391	cg17709391	0.025506	chr13	101480751	-		OpenSea	NALCN-AS1	0.179599	-0.805833	3.36437	0.00141201	0.758746	-1.37413
7149	cg00225070	cg00225070	-0.0203136	chr15	80189496	+	chr15:80189006-80189695	Island	MTHFS;MTHFS;RP11-38G5.1	-0.401784	-3.42388	-3.36366	0.00141498	0.758746	-1.3756
435108	cg14794592	cg14794592	0.0209977	chr16	30520569	+		OpenSea		0.248205	1.02283	3.36323	0.00141683	0.758746	-1.37652
651909	cg23251798	cg23251798	0.020141	chr1	84902639	-		OpenSea		0.166119	1.35191	3.36295	0.00141801	0.758746	-1.3771
594906	cg20913547	cg20913547	-0.0123391	chr15	92704752	-		OpenSea	RP11-152L20.3	-0.192695	2.93661	-3.36291	0.00141819	0.758746	-1.37719
295721	cg09943102	cg09943102	-0.0289947	chr7	73157788	-		OpenSea		-0.240513	0.50058	-3.36284	0.00141849	0.758746	-1.37734
599511	cg21100932	cg21100932	-0.0143187	chr17	71643750	+	chr17:71639028-71641670	S_Shelf		-0.138001	2.57463	-3.3621	0.00142163	0.758746	-1.37888
245500	cg08201755	cg08201755	-0.0202789	chr14	74960113	+	chr14:74959680-74960907	Island	ISCA2;ISCA2;ISCA2;NPC2;NPC2;NPC2;NPC2;NPC2;NPC2	-0.196901	-2.25245	-3.36131	0.001425	0.758746	-1.38055
661974	cg23655816	cg23655816	-0.0115289	chr2	162164767	+	chr2:162164675-162165248	Island	PSMD14;PSMD14	-0.279243	-3.47817	-3.36127	0.00142517	0.758746	-1.38063
711388	cg25622415	cg25622415	-0.0106696	chr15	75135886	+	chr15:75135186-75135905	Island	ULK3;ULK3;ULK3	-0.123724	-2.54115	-3.36118	0.00142555	0.758746	-1.38082
461211	cg15747423	cg15747423	-0.0159524	chr6	149067875	+	chr6:149068179-149069775	N_Shore	UST	-0.282974	-2.64881	-3.3611	0.00142586	0.758746	-1.38097
364264	cg12389767	cg12389767	-0.0139276	chr15	38746336	-	chr15:38746274-38746785	Island	FAM98B;FAM98B;FAM98B	-0.242723	-3.48646	-3.3611	0.00142587	0.758746	-1.38097
695792	cg24997271	cg24997271	0.0385888	chr22	48314942	+		OpenSea		0.24515	0.839724	3.36096	0.00142647	0.758746	-1.38127
325638	cg10996816	cg10996816	0.0147858	chr4	6903963	-		OpenSea		0.165573	1.66225	3.36088	0.00142683	0.758746	-1.38144
178751	cg05932090	cg05932090	-0.0120754	chr2	71728641	-		OpenSea		-0.241143	3.22353	-3.36087	0.00142685	0.758746	-1.38146
658930	cg23533139	cg23533139	-0.0100776	chr20	13977067	-	chr20:13976700-13977068	Island	SEL1L2	-0.138879	-2.93004	-3.36024	0.00142958	0.758746	-1.38279
24285	cg00771490	cg00771490	0.0205532	chr12	65008851	+	chr12:65003793-65004899	S_Shelf	RASSF3	0.142094	0.787459	3.36	0.00143057	0.758746	-1.38328
187622	cg06238491	cg06238491	0.0155739	chr19	54876446	+		OpenSea	LAIR1;LAIR1;LAIR1;LAIR1;LAIR1;LAIR1;LAIR1;LAIR1	0.283774	-3.04407	3.35997	0.0014307	0.758746	-1.38334
443913	cg15108822	cg15108822	0.0222219	chr4	74066183	-		OpenSea		0.148619	1.12681	3.35982	0.00143133	0.758746	-1.38365
759975	cg27524531	cg27524531	-0.0168988	chr16	711706	+	chr16:712234-712440	N_Shore	WDR90;MSLN	-0.127758	1.42603	-3.35981	0.0014314	0.758746	-1.38369
555374	cg19301658	cg19301658	0.00633415	chr10	62704191	-	chr10:62703307-62704290	Island	RHOBTB1;RHOBTB1	0.164525	-4.03753	3.35964	0.00143212	0.758746	-1.38404
703241	cg25300895	cg25300895	0.0213117	chr4	72576175	-		OpenSea		0.16459	0.913428	3.35959	0.00143232	0.758746	-1.38414
595023	cg20918682	cg20918682	-0.02072	chr20	6034694	-	chr20:6032675-6033517	S_Shore	LRRN4;LRRN4	-0.168407	0.923624	-3.35956	0.00143249	0.758746	-1.38422
349986	cg11867686	cg11867686	-0.0212903	chr11	67169368	+	chr11:67168616-67169098	S_Shore	PPP1CA;PPP1CA;PPP1CA;PPP1CA;PPP1CA	-0.315214	-2.72723	-3.3595	0.0014327	0.758746	-1.38432
66924	cg02183231	cg02183231	-0.0210592	chr6	46459224	+	chr6:46458878-46459257	Island	RP11-795J1.1;RCAN2;RCAN2	-0.328093	-3.26564	-3.35922	0.00143394	0.758746	-1.38493
58843	cg01917202	cg01917202	-0.0163974	chr6	107780840	-	chr6:107780774-107781409	Island	PDSS2;PDSS2;PDSS2	-0.24024	-2.97881	-3.35905	0.00143463	0.758746	-1.38527
255280	cg08539132	cg08539132	0.0188271	chr22	42178589	+		OpenSea	MEI1	0.134322	2.05326	3.35867	0.00143628	0.758746	-1.38607
32711	cg01045635	cg01045635	0.0273858	chr1	157670481	+		OpenSea	FCRL3;FCRL3;FCRL3;FCRL3;FCRL3	0.160783	1.38269	3.35744	0.00144157	0.758746	-1.38865
135282	cg04460239	cg04460239	-0.0109786	chr8	37192629	+		OpenSea		-0.150244	2.39861	-3.357	0.00144346	0.758746	-1.38956
752598	cg27243180	cg27243180	-0.00978566	chr20	4163162	-		OpenSea		-0.167275	3.17874	-3.35693	0.00144377	0.758746	-1.38972
434394	cg14771666	cg14771666	-0.021997	chr14	96518342	+		OpenSea	C14orf132;C14orf132	-0.154759	0.728209	-3.35675	0.00144458	0.758746	-1.39011
501723	cg17193451	cg17193451	-0.0124707	chr21	40811749	+		OpenSea	LCA5L;LCA5L;LCA5L;LCA5L	-0.16269	2.95026	-3.35662	0.00144514	0.758746	-1.39038
122896	cg04047579	cg04047579	0.0245412	chr11	1834295	+		OpenSea		0.311597	1.92899	3.35559	0.00144956	0.758746	-1.39252
574881	cg20078466	cg20078466	0.0142579	chr7	50344331	-	chr7:50343757-50344519	Island	IKZF1;IKZF1;IKZF1	0.308286	-3.99195	3.35559	0.0014496	0.758746	-1.39254
56795	cg01849987	cg01849987	-0.0108335	chr8	73449509	+	chr8:73448659-73449725	Island	KCNB2	-0.301808	-3.85537	-3.35537	0.00145055	0.758746	-1.393
287224	cg09644836	cg09644836	-0.00569828	chr5	1036465	+	chr5:1037964-1038426	N_Shore	NKD2	-0.133917	3.78042	-3.35508	0.0014518	0.758746	-1.3936
315819	cg10641258	cg10641258	0.0170228	chr21	43484279	-		OpenSea	UMODL1	0.13441	-1.52912	3.35507	0.00145184	0.758746	-1.39362
627199	cg22240225	cg22240225	0.021985	chr3	152198591	+		OpenSea	RP11-362A9.3	0.152754	1.66095	3.35499	0.00145218	0.758746	-1.39378
387443	cg13236934	cg13236934	-0.0925741	chr17	19409959	-	chr17:19410595-19411377	N_Shore		-0.725672	2.09757	-3.35467	0.00145356	0.758746	-1.39445
735209	cg26571157	cg26571157	-0.0152468	chr2	214081451	+		OpenSea		-0.287895	3.18442	-3.35459	0.0014539	0.758746	-1.39462
235539	cg07859664	cg07859664	-0.00823235	chr1	147113526	-		OpenSea		-0.142541	3.32692	-3.35437	0.00145486	0.758746	-1.39508
230843	cg07698384	cg07698384	0.0078078	chr15	25684465	-	chr15:25683348-25684415	S_Shore	UBE3A;UBE3A	0.144707	-3.48218	3.35436	0.00145491	0.758746	-1.3951
487938	cg16692735	cg16692735	0.0455645	chr10	135259860	+	chr10:135259492-135260192	Island	SPRN	0.319726	1.22253	3.35426	0.00145534	0.758746	-1.39531
664358	cg23744644	cg23744644	-0.00814868	chr11	120473325	+		OpenSea	GRIK4;GRIK4	-0.109216	2.6498	-3.35423	0.00145547	0.758746	-1.39537
196903	cg06566681	cg06566681	0.0112518	chr11	10888859	+		OpenSea	CTD-2003C8.1	0.184929	2.86226	3.35402	0.00145638	0.758746	-1.39581
681904	cg24451141	cg24451141	-0.00720395	chr18	13756072	+		OpenSea		-0.160311	3.66095	-3.35376	0.00145751	0.758746	-1.39635
551536	cg19139277	cg19139277	-0.0102737	chr8	28243953	+	chr8:28243684-28244283	Island	ZNF395;ZNF395;ZNF395;ZNF395	-0.279155	-3.90864	-3.35371	0.00145776	0.758746	-1.39647
217295	cg07232729	cg07232729	0.022847	chr10	103381757	-		OpenSea	U6;FBXW4	0.19402	2.02589	3.35313	0.00146029	0.758746	-1.39769
238372	cg07956867	cg07956867	0.02361	chr7	148942558	-		OpenSea		0.194343	-0.831303	3.35312	0.0014603	0.758746	-1.39769
659302	cg23548479	cg23548479	0.0164316	chr11	2906679	-	chr11:2905023-2907024	Island	CDKN1C;CDKN1C;CDKN1C	0.371301	-3.60519	3.35302	0.00146075	0.758746	-1.39791
450193	cg15345743	cg15345743	0.0219721	chr12	65060814	-		OpenSea	RASSF3	0.364956	2.73026	3.35283	0.00146158	0.758746	-1.39831
465967	cg15920352	cg15920352	-0.0148774	chr9	135088363	+		OpenSea	NTNG2	-0.15904	2.45866	-3.35251	0.00146299	0.758746	-1.39898
109324	cg03583022	cg03583022	-0.0114431	chr2	160967507	+		OpenSea		-0.197983	3.25613	-3.3521	0.00146477	0.758746	-1.39983
484226	cg16565061	cg16565061	-0.00589223	chr14	55215559	-		OpenSea		-0.125978	3.1653	-3.35199	0.00146526	0.758746	-1.40007
434695	cg14780807	cg14780807	0.029933	chr10	131103499	+		OpenSea		0.242316	0.0516291	3.35199	0.00146527	0.758746	-1.40007
533430	cg18402104	cg18402104	-0.0149959	chr13	113107903	+	chr13:113107708-113108053	Island		-0.125812	1.53607	-3.35193	0.0014655	0.758746	-1.40019
207551	cg06910048	cg06910048	0.00498698	chr11	111945509	+	chr11:111945058-111945451	S_Shore	C11orf57;PIH1D2;C11orf57;C11orf57;C11orf57;C11orf57;C11orf57;C11orf57;C11orf57;PIH1D2;PIH1D2	0.122683	-3.83492	3.35168	0.00146662	0.758746	-1.40072
678935	cg24334381	cg24334381	0.0233477	chr3	25822157	+	chr3:25824336-25825456	N_Shelf		0.189896	1.44331	3.35081	0.00147042	0.758746	-1.40253
18901	cg00596464	cg00596464	-0.00583012	chr9	139379654	-	chr9:139377110-139379174	S_Shore	C9orf163;C9orf163	-0.172465	-4.15664	-3.35	0.00147399	0.758746	-1.40423
225898	cg07527105	cg07527105	-0.0111666	chr16	88053339	+	chr16:88052773-88053340	Island		-0.143212	2.30054	-3.34914	0.00147781	0.758746	-1.40604
418186	cg14239983	cg14239983	-0.0235182	chr11	121337384	-		OpenSea	SORL1	-0.1608	0.646136	-3.34911	0.00147791	0.758746	-1.40609
307037	cg10333791	cg10333791	-0.00865333	chr11	34210701	+		OpenSea	Y_RNA;ABTB2	-0.220775	3.86206	-3.34907	0.00147811	0.758746	-1.40619
598139	cg21041608	cg21041608	-0.0239722	chr17	1531717	-	chr17:1531110-1533229	Island	SLC43A2;SLC43A2	-0.212673	-2.07945	-3.34872	0.00147962	0.758746	-1.4069
275349	cg09234672	cg09234672	0.0103389	chr16	51187750	-	chr16:51183699-51188763	Island		0.10478	-1.92415	3.34868	0.00147981	0.758746	-1.40699
416596	cg14192278	cg14192278	0.0113117	chr21	40719695	+	chr21:40720185-40721625	N_Shore	HMGN1;HMGN1	0.184366	-3.38295	3.34862	0.0014801	0.758746	-1.40713
525556	cg18090898	cg18090898	-0.0289524	chr7	30739695	-		OpenSea	CRHR2;CRHR2;CRHR2;CRHR2;INMT	-0.2648	1.18611	-3.34841	0.00148102	0.758746	-1.40757
584366	cg20473025	cg20473025	-0.0258945	chr16	68482594	+	chr16:68480864-68482822	Island	SMPD3	-0.473319	-3.40081	-3.34837	0.00148121	0.758746	-1.40765
314723	cg10603183	cg10603183	0.0162846	chr4	183066337	-	chr4:183063396-183066370	Island	AC108142.1;RP11-402C9.1	0.201939	-2.16991	3.34834	0.0014813	0.758746	-1.4077
570250	cg19894446	cg19894446	-0.00915062	chr11	77351193	+	chr11:77348423-77348959	S_Shelf		-0.300392	3.70397	-3.34795	0.00148303	0.758746	-1.40852
79382	cg02594410	cg02594410	0.0218511	chr6	108436440	-	chr6:108436109-108436522	Island		0.26283	-2.98228	3.34787	0.00148338	0.758746	-1.40868
595514	cg20937600	cg20937600	-0.0156167	chr16	12415796	+		OpenSea		-0.254272	2.41783	-3.34775	0.00148395	0.758746	-1.40895
342279	cg11599990	cg11599990	0.00800361	chr7	79541896	-		OpenSea	U6	0.263544	-4.35763	3.34752	0.00148495	0.758746	-1.40942
376214	cg12820294	cg12820294	0.0259845	chr9	98332711	+		OpenSea		0.167523	-0.429409	3.3472	0.00148637	0.758746	-1.41009
86008	cg02812534	cg02812534	0.0298345	chr18	70514217	+		OpenSea		0.203383	0.0617074	3.34718	0.00148646	0.758746	-1.41014
284587	cg09553554	cg09553554	-0.00831618	chr11	57266050	-	chr11:57267006-57267316	N_Shore	SLC43A1	-0.119909	2.60952	-3.34717	0.0014865	0.758746	-1.41015
606446	cg21378403	cg21378403	-0.0189794	chr10	102777924	-	chr10:102778604-102778922	N_Shore	PDZD7	-0.193118	0.0813359	-3.34702	0.00148718	0.758746	-1.41047
679581	cg24359717	cg24359717	0.0163541	chr8	124549956	-	chr8:124552539-124554017	N_Shelf		0.16161	1.50138	3.3469	0.00148769	0.758746	-1.41072
65942	cg02150344	cg02150344	-0.00701253	chr1	222987721	-	chr1:222988244-222988561	N_Shore	RP11-452F19.3	-0.151124	3.29848	-3.34641	0.00148986	0.758746	-1.41174
273849	cg09181878	cg09181878	-0.00970601	chr2	38978678	-	chr2:38977535-38978684	Island	SRSF7;SRSF7;SRSF7;GEMIN6;GEMIN6	-0.257309	-3.99749	-3.34634	0.0014902	0.758746	-1.41189
410606	cg14000104	cg14000104	-0.0260487	chr9	98269317	-	chr9:98268475-98271454	Island	PTCH1;PTCH1;PTCH1;PTCH1	-0.407113	-2.87037	-3.34602	0.00149162	0.758746	-1.41256
361637	cg12288994	cg12288994	-0.0107357	chr5	1860383	-	chr5:1856773-1858444	S_Shore		-0.188875	2.93614	-3.34574	0.00149286	0.758746	-1.41315
79553	cg02600494	cg02600494	-0.00931884	chr17	73257794	+	chr17:73257180-73258101	Island	GGA3;GGA3;GGA3;MRPS7;MRPS7;GGA3	-0.195461	-3.34664	-3.34558	0.00149357	0.758746	-1.41348
108794	cg03564748	cg03564748	-0.00560569	chr11	67287251	+	chr11:67287234-67287568	Island	CABP2	-0.171762	3.87074	-3.34554	0.00149375	0.758746	-1.41356
285452	cg09582738	cg09582738	-0.0104504	chr5	171664436	-		OpenSea		-0.434994	4.03514	-3.34524	0.00149511	0.758746	-1.4142
670299	cg23985372	cg23985372	0.0384434	chr2	33437478	+		OpenSea		0.293862	2.08466	3.34512	0.00149564	0.758746	-1.41445
370339	cg12604982	cg12604982	-0.0185373	chr17	1394479	-	chr17:1394439-1394813	Island	MYO1C	-0.221987	-2.37186	-3.34416	0.00149991	0.758746	-1.41645
732345	cg26462931	cg26462931	-0.00501184	chr6	112194695	+	chr6:112193835-112194854	Island	FYN;FYN;FYN;FYN	-0.24656	-4.54378	-3.344	0.00150063	0.758746	-1.41678
61186	cg01992684	cg01992684	0.0131988	chr5	154147579	+		OpenSea		0.156618	2.20555	3.34299	0.00150514	0.758746	-1.41889
134918	cg04447387	cg04447387	0.0145388	chr7	27270188	-		OpenSea		0.120906	1.51897	3.34298	0.00150522	0.758746	-1.41892
95922	cg03136099	cg03136099	-0.0109932	chr2	106016257	+	chr2:106014878-106015884	S_Shore	FHL2;FHL2;FHL2;FHL2;FHL2;FHL2;FHL2	-0.149949	2.79944	-3.34276	0.00150621	0.758746	-1.41938
431226	cg14656303	cg14656303	0.014941	chr4	69212894	-	chr4:69215304-69215921	N_Shelf	YTHDC1	0.24785	2.47919	3.3425	0.00150736	0.758746	-1.41991
495888	cg16986578	cg16986578	-0.0112278	chr1	201979567	+		OpenSea	ELF3;ELF3;RP11-510N19.5;ELF3;RP11-465N4.4;ELF3;ELF3	-0.121059	2.07129	-3.34249	0.00150743	0.758746	-1.41995
460273	cg15716129	cg15716129	0.0152159	chr3	32544264	+	chr3:32544018-32544325	Island	CMTM6;CMTM6	0.310873	-3.72398	3.34205	0.00150941	0.758746	-1.42087
417249	cg14211915	cg14211915	0.0126209	chr9	94187714	+	chr9:94185651-94187296	S_Shore	RP11-440G5.2	0.263572	-3.09275	3.34163	0.00151127	0.758746	-1.42173
550946	cg19114310	cg19114310	-0.0226364	chr19	19007545	+	chr19:19006031-19007546	Island	CERS1;CERS1	-0.129003	-0.386865	-3.34138	0.00151241	0.758746	-1.42226
655617	cg23402346	cg23402346	-0.0107426	chr6	166692271	+		OpenSea		-0.155809	2.69919	-3.34135	0.00151255	0.758746	-1.42233
91691	cg02994628	cg02994628	-0.00894615	chr17	17783312	-		OpenSea		-0.13398	2.83852	-3.34123	0.00151308	0.758746	-1.42257
366575	cg12470499	cg12470499	0.0127965	chr2	174219489	+	chr2:174219533-174220368	N_Shore	CDCA7;CDCA7;CDCA7;CDCA7;AC092573.3	0.216331	-2.81119	3.34111	0.00151362	0.758746	-1.42282
347072	cg11769049	cg11769049	0.0174975	chr17	72869140	+	chr17:72868922-72869703	Island	FDXR;FDXR;FDXR;FDXR	0.363831	-3.53681	3.34052	0.00151628	0.758746	-1.42405
373664	cg12727680	cg12727680	0.0109538	chr3	75959386	-	chr3:75955759-75956308	S_Shelf	ROBO2	0.218337	2.69088	3.34042	0.00151674	0.758746	-1.42426
661846	cg23651323	cg23651323	-0.0047597	chr1	161068138	-	chr1:161068062-161068801	Island	KLHDC9;KLHDC9	-0.227357	-4.59605	-3.34016	0.0015179	0.758746	-1.4248
170945	cg05666276	cg05666276	-0.016946	chr2	196562	+	chr2:197437-198535	N_Shore	AC079779.7	-0.136741	1.94556	-3.34003	0.00151851	0.758746	-1.42508
4279	cg00130468	cg00130468	-0.0107496	chr1	112357014	+		OpenSea		-0.140782	2.76329	-3.3397	0.00152002	0.758746	-1.42578
294947	cg09916155	cg09916155	-0.00353282	chr16	1728187	-	chr16:1727939-1728858	Island	HN1L;HN1L;HN1L;HN1L;HN1L;LA16c-431H6.6	-0.216094	-4.88912	-3.33951	0.00152089	0.758746	-1.42618
341865	cg11586189	cg11586189	0.0368318	chr1	201857591	-		OpenSea	SHISA4;SHISA4	0.303846	1.23171	3.33904	0.00152298	0.758746	-1.42714
402615	cg13738456	cg13738456	-0.015528	chr6	42519268	+		OpenSea		-0.245903	3.13883	-3.33827	0.00152648	0.758746	-1.42875
227644	cg07587433	cg07587433	0.0082549	chr17	16284459	+	chr17:16283927-16284768	Island	UBB;UBB;AC093484.6;UBB;UBB;UBB;UBB	0.0922772	-2.53471	3.33803	0.00152759	0.758746	-1.42926
528268	cg18193726	cg18193726	0.0135419	chr12	131292130	+		OpenSea		0.184957	2.72961	3.33751	0.00152997	0.758746	-1.43035
578997	cg20253652	cg20253652	-0.00647438	chr19	38397635	+	chr19:38397003-38398165	Island	SIPA1L3;WDR87;WDR87	-0.143541	-3.25452	-3.33709	0.00153189	0.758746	-1.43122
601900	cg21191808	cg21191808	-0.00798146	chr11	10514947	+		OpenSea		-0.169473	3.38899	-3.33704	0.0015321	0.758746	-1.43132
19289	cg00608605	cg00608605	-0.00682316	chr6	31698109	+	chr6:31695894-31698245	Island	DDAH2;DDAH2;DDAH2;DDAH2;DDAH2	-0.236427	-4.23467	-3.3369	0.00153275	0.758746	-1.43162
401662	cg13707777	cg13707777	0.00999166	chr5	308627	+	chr5:309705-310136	N_Shore	PDCD6;AHRR	0.11023	2.11252	3.33686	0.00153295	0.758746	-1.43171
3600	cg00108722	cg00108722	0.0109093	chr2	149939567	-		OpenSea	LYPD6B;LYPD6B;LYPD6B	0.11648	1.90003	3.33674	0.00153346	0.758746	-1.43195
42405	cg01366622	cg01366622	0.0193684	chr5	173218550	+		OpenSea	CTB-43E15.4;CTB-43E15.4;CTB-43E15.4;CTB-43E15.4	0.167994	1.58346	3.33617	0.0015361	0.758746	-1.43315
130239	cg04286697	cg04286697	-0.0182779	chr2	232259623	+	chr2:232260100-232261134	N_Shore	AC017104.6;AC017104.6;B3GNT7	-0.126521	1.30477	-3.33589	0.00153735	0.758746	-1.43372
482039	cg16490474	cg16490474	0.0105279	chr1	207406635	-		OpenSea		0.198682	3.48453	3.33576	0.00153798	0.758746	-1.43401
340550	cg11537367	cg11537367	0.0089789	chr1	218338772	-	chr1:218337780-218339033	Island		0.236867	-3.78393	3.33565	0.00153848	0.758746	-1.43423
741467	cg26815414	cg26815414	-0.008954	chr13	113300120	+	chr13:113303306-113303540	N_Shelf	C13orf35	-0.142467	3.08836	-3.33542	0.00153953	0.758746	-1.43471
38505	cg01236647	cg01236647	0.016439	chr2	30369605	-	chr2:30369311-30370921	Island	YPEL5;YPEL5;YPEL5;YPEL5	0.424694	-3.34925	3.33535	0.00153984	0.758746	-1.43486
303146	cg10198174	cg10198174	0.0220458	chr2	24331829	+		OpenSea		0.266817	2.38118	3.33517	0.00154068	0.758746	-1.43523
177360	cg05888362	cg05888362	0.00771944	chr17	20013887	-		OpenSea	SPECC1	0.111703	3.13131	3.33443	0.00154405	0.758746	-1.43677
465176	cg15891350	cg15891350	-0.00570109	chr10	70091557	+	chr10:70091055-70092573	Island	HNRNPH3;HNRNPH3;PBLD;PBLD;HNRNPH3;HNRNPH3;HNRNPH3	-0.125058	-3.54766	-3.33428	0.00154474	0.758746	-1.43708
620203	cg21944224	cg21944224	-0.018727	chr3	184301211	-	chr3:184301117-184302134	Island		-0.140571	-0.348726	-3.33418	0.00154524	0.758746	-1.4373
47570	cg01538039	cg01538039	-0.00815118	chr8	11411788	+		OpenSea	RP11-148O21.3	-0.119872	2.84562	-3.33388	0.00154662	0.758746	-1.43793
695341	cg24978470	cg24978470	0.015818	chr12	124249606	-	chr12:124246524-124247254	S_Shelf		0.182127	2.19458	3.33381	0.00154693	0.758746	-1.43807
720254	cg25990556	cg25990556	0.00473428	chr8	120974799	+		OpenSea		-0.0965616	1.63878	-3.33366	0.0015476	0.758746	-1.43837
167656	cg05554885	cg05554885	-0.00828298	chr4	3747424	+	chr4:3748224-3748581	N_Shore		-0.223137	-3.74599	-3.33344	0.00154863	0.758746	-1.43884
407965	cg13915566	cg13915566	-0.00830363	chr11	2286006	+		OpenSea		-0.193162	3.61152	-3.33338	0.00154893	0.758746	-1.43898
317129	cg10689789	cg10689789	0.00950917	chr19	57347793	-	chr19:57349997-57350470	N_Shelf	ZIM2;ZIM2;PEG3;ZIM2;PEG3;ZIM2;PEG3;PEG3;PEG3	0.195949	3.33174	3.33322	0.00154966	0.758746	-1.43931
680040	cg24377150	cg24377150	0.00722197	chr1	2179933	-		OpenSea	SKI	0.182973	3.51527	3.33311	0.00155017	0.758746	-1.43954
752719	cg27247702	cg27247702	-0.0177331	chr17	80455059	+	chr17:80454652-80455632	Island		-0.316798	-3.21884	-3.33284	0.0015514	0.758746	-1.44009
260752	cg08727535	cg08727535	0.00402562	chr10	62703089	-	chr10:62703307-62704290	N_Shore	RHOBTB1;RHOBTB1	0.273379	-4.73525	3.33256	0.00155271	0.758746	-1.44068
121879	cg04010651	cg04010651	-0.0062635	chr19	36705464	+	chr19:36705433-36706262	Island	ZNF146;ZNF565;ZNF565	-0.246046	-4.16514	-3.33247	0.00155311	0.758746	-1.44086
730704	cg26397773	cg26397773	-0.0104998	chr9	133762850	-	chr9:133760420-133760879	S_Shore	ABL1	-0.161247	2.92846	-3.33231	0.00155386	0.758746	-1.4412
233813	cg07800959	cg07800959	-0.00639314	chr1	224839964	+		OpenSea		-0.126203	3.01952	-3.33145	0.00155786	0.758746	-1.443
177445	cg05891007	cg05891007	0.0219988	chr19	4280361	-	chr19:4279042-4279809	S_Shore		0.152156	-1.03299	3.33136	0.00155825	0.758746	-1.44318
291614	cg09802200	cg09802200	-0.0106242	chr3	161218608	+		OpenSea		-0.24889	3.58992	-3.33113	0.00155932	0.758746	-1.44366
539895	cg18663621	cg18663621	-0.0116973	chr5	1178277	-		OpenSea	CTD-3080P12.3;CTD-3080P12.3;CTD-3080P12.3	-0.134232	2.58598	-3.33101	0.00155989	0.758746	-1.44392
344076	cg11664392	cg11664392	0.0137416	chr7	156448117	+		OpenSea	AC005534.8;RNF32	0.205333	2.94638	3.33093	0.00156025	0.758746	-1.44408
155510	cg05141159	cg05141159	-0.00573033	chr16	11036456	+	chr16:11035496-11036696	Island	RP11-876N24.4;DEXI;DEXI	-0.112005	-3.21402	-3.33083	0.00156071	0.758746	-1.44428
91250	cg02980416	cg02980416	-0.00719721	chr19	40502895	-	chr19:40502749-40503294	Island	ZNF546	-0.252641	-4.19667	-3.33082	0.00156076	0.758746	-1.44431
713149	cg25696658	cg25696658	0.00663984	chr13	71416025	+		OpenSea		0.135505	3.13233	3.33049	0.00156231	0.758746	-1.445
603613	cg21251197	cg21251197	0.0053507	chr9	140514016	-	chr9:140512892-140513420	S_Shore	C9orf37;C9orf37;EHMT1;EHMT1	0.189951	-4.30938	3.32966	0.00156617	0.758746	-1.44673
24021	cg00762672	cg00762672	-0.0209751	chr9	113312989	+		OpenSea	SVEP1	-0.344156	2.96914	-3.32965	0.0015662	0.758746	-1.44675
647756	cg23085912	cg23085912	-0.00695494	chr12	63545523	+	chr12:63543636-63544967	S_Shore	RP11-715H19.2;AVPR1A	-0.189033	-3.87412	-3.329	0.00156926	0.758746	-1.44811
254780	cg08523625	cg08523625	-0.0114007	chr9	132459338	-	chr9:132459587-132460017	N_Shore		-0.176765	-2.63029	-3.32865	0.00157086	0.758746	-1.44882
313379	cg10555180	cg10555180	-0.0066604	chr13	113794787	-		OpenSea		-0.194135	3.91061	-3.32849	0.00157163	0.758746	-1.44917
440881	cg15001673	cg15001673	-0.00480406	chr7	155436868	-	chr7:155436673-155437817	Island	RBM33;RBM33;RBM33;AC009403.2;AC009403.2	-0.238224	-4.69171	-3.32813	0.00157331	0.758746	-1.44992
191106	cg06366062	cg06366062	-0.0171284	chr17	30814700	+	chr17:30813177-30815239	Island		-0.357294	-3.74206	-3.32756	0.00157596	0.758746	-1.4511
149488	cg04939944	cg04939944	0.0076378	chr7	5390509	+	chr7:5391323-5391572	N_Shore		0.19114	3.63682	3.32696	0.00157878	0.758746	-1.45235
310585	cg10461076	cg10461076	-0.0119123	chr6	166382358	+		OpenSea	LINC00473;RP11-252P19.3	-0.181401	2.92949	-3.32681	0.00157951	0.758746	-1.45267
334537	cg11316592	cg11316592	-0.00598314	chr17	63556608	+	chr17:63555902-63557362	Island	AXIN2	-0.26441	-4.42333	-3.32669	0.00158007	0.758746	-1.45292
274386	cg09202322	cg09202322	0.00732313	chr9	125026333	-	chr9:125026828-125027250	N_Shore	RBM18;RBM18;MRRF;MRRF;MRRF;MRRF;MRRF	0.245715	-4.19984	3.32668	0.00158012	0.758746	-1.45294
493887	cg16910246	cg16910246	-0.0135274	chr4	154230468	-		OpenSea	TRIM2	-0.370871	3.82662	-3.32655	0.00158071	0.758746	-1.45321
60948	cg01984217	cg01984217	-0.00780863	chr1	16526873	-		OpenSea	ARHGEF19	-0.188129	3.4097	-3.32644	0.00158127	0.758746	-1.45345
55605	cg01810186	cg01810186	-0.0384132	chr8	120058222	+		OpenSea	COLEC10	-0.296629	0.211905	-3.32641	0.00158139	0.758746	-1.4535
203383	cg06778202	cg06778202	0.0171915	chr5	156887147	+	chr5:156886969-156887440	Island	NIPAL4;NIPAL4	0.122069	-0.730619	3.32617	0.00158251	0.758746	-1.454
349526	cg11852843	cg11852843	-0.00740812	chr1	228473781	-	chr1:228473835-228474043	N_Shore	OBSCN	-0.131215	2.42541	-3.32616	0.00158255	0.758746	-1.45402
122398	cg04027758	cg04027758	-0.0105386	chr16	58064178	+	chr16:58059380-58061477	S_Shelf		-0.129624	2.56716	-3.32605	0.00158308	0.758746	-1.45426
667457	cg23877323	cg23877323	0.00631538	chr15	90895989	+	chr15:90895472-90895990	Island	ZNF774;ZNF774;ZNF774	0.183065	-4.00075	3.32576	0.00158447	0.758746	-1.45487
711862	cg25641312	cg25641312	0.00735527	chr16	986662	+		OpenSea	LMF1;LMF1	0.196034	3.51685	3.32572	0.00158463	0.758746	-1.45494
759898	cg27521071	cg27521071	-0.0386852	chr3	177158751	+		OpenSea	LINC00578;LINC00578	-0.490706	2.72123	-3.32529	0.00158667	0.758746	-1.45584
48671	cg01573140	cg01573140	-0.0279957	chr7	44687078	-		OpenSea		-0.166188	1.82746	-3.32507	0.0015877	0.758746	-1.45629
96279	cg03148225	cg03148225	0.0189162	chr7	3444676	+		OpenSea	SDK1	0.200307	2.53815	3.32445	0.00159064	0.758746	-1.45759
624723	cg22135269	cg22135269	-0.0132381	chr15	29338250	-		OpenSea	APBA2;APBA2;APBA2;APBA2;APBA2	-0.209828	2.77872	-3.32442	0.00159076	0.758746	-1.45764
134923	cg04447623	cg04447623	0.0299769	chr19	3516909	-		OpenSea	FZR1	0.129802	0.164602	3.32434	0.00159115	0.758746	-1.45782
127989	cg04214075	cg04214075	0.0123417	chr12	133707593	+	chr12:133706528-133707594	Island	ZNF10;ZNF891;CTD-2140B24.4;ZNF268;ZNF10;ZNF10;ZNF10;CTD-2140B24.4;ZNF268	0.260326	-3.25565	3.32395	0.001593	0.758746	-1.45863
240271	cg08024528	cg08024528	0.0122213	chr2	219163086	-		OpenSea	PNKD	0.221179	3.42951	3.32378	0.00159382	0.758746	-1.45899
637017	cg22658316	cg22658316	0.0102526	chr19	51669595	-		OpenSea	AC063977.1;AC063977.1	0.123532	2.16327	3.32361	0.00159459	0.758746	-1.45933
876	cg00025590	cg00025590	0.0210386	chr11	64850921	-	chr11:64851302-64851828	N_Shore	ZFPL1;ZFPL1;ZFPL1;ZFPL1	0.176999	-1.82574	3.32356	0.00159486	0.758746	-1.45945
333528	cg11281576	cg11281576	0.00961999	chr7	3284026	-		OpenSea		0.198022	3.75556	3.32342	0.00159551	0.758746	-1.45973
286781	cg09629679	cg09629679	-0.0251903	chr3	125363375	+		OpenSea		-0.156916	1.48231	-3.32297	0.00159767	0.758746	-1.46068
618544	cg21877580	cg21877580	-0.0110954	chr6	97731105	+	chr6:97730696-97731199	Island	MMS22L;RP3-418C23.2;MMS22L	-0.253174	-3.49141	-3.32296	0.00159768	0.758746	-1.46069
697735	cg25071520	cg25071520	-0.0120366	chr16	49910333	-	chr16:49910209-49910863	Island		-0.217285	-3.2981	-3.32296	0.00159772	0.758746	-1.4607
489765	cg16755251	cg16755251	0.00743747	chr6	169740686	+		OpenSea		0.26301	4.38225	3.32263	0.00159926	0.758746	-1.46138
715678	cg25796695	cg25796695	-0.00911281	chr22	44394166	+	chr22:44392309-44392669	S_Shore	PARVB	-0.270283	3.81357	-3.32261	0.00159938	0.758746	-1.46143
553423	cg19222471	cg19222471	-0.0103427	chr2	27435241	+	chr2:27434432-27435720	Island	SLC5A6;C2orf28;SLC5A6;C2orf28;C2orf28	-0.300385	-4.40609	-3.32232	0.00160075	0.758746	-1.46203
221329	cg07369858	cg07369858	0.00906006	chr16	56817295	+		OpenSea	NUP93;NUP93;NUP93	0.123915	2.69734	3.3223	0.00160085	0.758746	-1.46207
48117	cg01557100	cg01557100	0.0112041	chr22	50809748	+		OpenSea	PPP6R2;PPP6R2;PPP6R2;PPP6R2	0.143867	2.75199	3.32225	0.00160109	0.758746	-1.46218
179573	cg05958050	cg05958050	-0.0207341	chr16	56703400	-	chr16:56703387-56703648	Island	MT1G;MT1G;MT1G;MT1H;MT1H	-0.200482	-1.53662	-3.32211	0.00160177	0.758746	-1.46247
675278	cg24179065	cg24179065	-0.00559564	chr6	35888551	-	chr6:35888479-35889060	Island	SRPK1;SRPK1	-0.27215	-4.37951	-3.3219	0.00160276	0.758746	-1.46291
729282	cg26342559	cg26342559	-0.0525851	chr15	49169765	+	chr15:49170144-49170710	N_Shore	EID1;EID1;EID1;SHC4;SHC4;SHC4	-0.296321	-0.161703	-3.32174	0.00160353	0.758746	-1.46324
690837	cg24798956	cg24798956	-0.0206284	chr10	130165332	+		OpenSea		-0.163639	1.05125	-3.32167	0.00160384	0.758746	-1.46338
50844	cg01646228	cg01646228	-0.0206652	chr8	67525282	+	chr8:67524607-67526059	Island	MYBL1;MYBL1;MYBL1;MYBL1;MYBL1	-0.226223	-2.13726	-3.32166	0.00160389	0.758746	-1.4634
11975	cg00381411	cg00381411	0.0185337	chr6	17282065	-	chr6:17280739-17282334	Island	RBM24;RBM24	0.3221	-3.20412	3.32161	0.00160414	0.758746	-1.46351
309836	cg10435928	cg10435928	0.0199539	chr5	114796584	+		OpenSea		0.356178	3.06226	3.32153	0.0016045	0.758746	-1.46367
360903	cg12259261	cg12259261	-0.0116212	chr2	37555399	-	chr2:37551350-37552546	S_Shelf		-0.195726	2.79186	-3.3214	0.00160514	0.758746	-1.46395
569305	cg19857138	cg19857138	-0.0320642	chr11	134829836	-	chr11:134831329-134832163	N_Shore	RP11-555G19.4	-0.458879	3.08216	-3.32119	0.00160613	0.758746	-1.46438
700667	cg25193077	cg25193077	0.0303778	chr1	235812109	+	chr1:235811841-235814066	Island	GNG4;GNG4	0.325016	-1.99253	3.32107	0.0016067	0.758746	-1.46463
595970	cg20955862	cg20955862	0.0154212	chr14	76126209	-	chr14:76127255-76127914	N_Shore	C14orf1;TTLL5;TTLL5;TTLL5;TTLL5;TTLL5;FLVCR2	0.163345	2.27107	3.32052	0.00160933	0.758746	-1.46577
272843	cg09147843	cg09147843	0.0218006	chr16	53467612	+	chr16:53468284-53469209	N_Shore	RBL2	0.260894	2.59955	3.32051	0.00160937	0.758746	-1.46579
524681	cg18058647	cg18058647	-0.00606002	chr1	209953988	+	chr1:209957721-209958167	N_Shelf	TRAF3IP3	-0.209492	4.02518	-3.32044	0.0016097	0.758746	-1.46594
443007	cg15077873	cg15077873	-0.011812	chr11	33691032	-		OpenSea	C11orf41;RP4-541C22.5	-0.167323	2.97219	-3.3199	0.00161228	0.758746	-1.46706
6656	cg00209677	cg00209677	-0.0118912	chr19	33577653	+		OpenSea		-0.31653	3.88315	-3.31987	0.00161243	0.758746	-1.46712
695241	cg24974423	cg24974423	-0.0188187	chr13	96742905	+	chr13:96742138-96744162	Island	HS6ST3	-0.196097	-2.06445	-3.31983	0.00161263	0.758746	-1.46721
510302	cg17499935	cg17499935	0.0258847	chr6	110939976	-		OpenSea		0.239025	0.539658	3.31966	0.00161346	0.758746	-1.46757
641557	cg22839729	cg22839729	-0.0241013	chr17	56065581	+	chr17:56064830-56066051	Island	VEZF1;VEZF1	-0.345703	-3.13388	-3.31956	0.00161395	0.758746	-1.46778
745409	cg26962970	cg26962970	-0.0123293	chr10	103267195	-		OpenSea		-0.341617	3.77432	-3.31938	0.00161478	0.758746	-1.46814
613299	cg21656726	cg21656726	-0.0277685	chr20	37434262	+	chr20:37434206-37435592	Island	PPP1R16B	-0.393605	-2.61617	-3.31934	0.00161498	0.758746	-1.46823
160412	cg05305078	cg05305078	0.0092601	chr11	131056727	-		OpenSea	AP002856.4	0.16752	-3.48736	3.3192	0.00161564	0.758746	-1.46852
395510	cg13511708	cg13511708	-0.00446622	chr1	232940525	+	chr1:232941054-232941707	N_Shore	KIAA1383	-0.153229	3.93723	-3.31917	0.0016158	0.758746	-1.46859
752455	cg27237039	cg27237039	-0.00963669	chr6	7592994	+	chr6:7590399-7590926	S_Shelf		-0.0775752	1.84301	-3.31867	0.00161822	0.758746	-1.46963
114668	cg03760670	cg03760670	0.0139201	chr3	171796546	-		OpenSea	FNDC3B;FNDC3B;FNDC3B;FNDC3B	0.281058	3.48983	3.31855	0.00161877	0.758746	-1.46987
711712	cg25635304	cg25635304	-0.029663	chr16	67563133	-	chr16:67562575-67563390	Island	FAM65A;CTD-2012K14.1;CTD-2012K14.1;FAM65A;FAM65A;FAM65A	-0.238752	-1.78255	-3.31796	0.00162165	0.758746	-1.47112
626173	cg22196260	cg22196260	-0.0309107	chr19	50936172	-	chr19:50934904-50935677	S_Shore	MYBPC2;MYBPC2	-0.187286	0.285514	-3.31756	0.00162356	0.758746	-1.47194
371468	cg12645881	cg12645881	-0.0101739	chr8	27147426	+	chr8:27145131-27145601	S_Shore		-0.257444	3.979	-3.31741	0.00162426	0.758746	-1.47224
658935	cg23533254	cg23533254	-0.0110814	chr3	171176940	-	chr3:171177829-171178964	N_Shore		-0.263306	-3.42266	-3.31736	0.00162452	0.758746	-1.47235
14907	cg00474049	cg00474049	0.0164176	chr19	52097276	-	chr19:52097252-52098000	Island	AC018755.11	0.42527	-3.73968	3.31707	0.00162592	0.758746	-1.47296
199913	cg06666175	cg06666175	0.00751206	chr6	75916963	-	chr6:75914705-75916387	S_Shore	COL12A1;COL12A1;COL12A1;COL12A1	0.13856	-3.36268	3.31634	0.00162944	0.758746	-1.47447
625298	cg22159075	cg22159075	-0.0120858	chr3	127317137	+	chr3:127316984-127317531	Island	MCM2;MCM2;MCM2;MCM2	-0.355633	-4.05752	-3.31594	0.00163141	0.758746	-1.47532
212729	cg07083307	cg07083307	0.0282134	chr19	44108018	-		OpenSea	SRRM5	0.150814	1.39615	3.31561	0.00163299	0.758746	-1.476
40548	cg01305200	cg01305200	-0.0108956	chr9	116123876	+		OpenSea	BSPRY	-0.111079	2.31574	-3.3154	0.00163402	0.758746	-1.47644
3250	cg00097818	cg00097818	-0.010766	chr5	175137006	-		OpenSea		-0.0919364	1.27847	-3.3153	0.0016345	0.758746	-1.47664
614705	cg21719922	cg21719922	-0.0157979	chr6	49783144	+		OpenSea	RP3-417L20.3	-0.247989	2.92193	-3.3152	0.00163497	0.758746	-1.47684
5983	cg00185634	cg00185634	-0.0194308	chr15	40650299	+	chr15:40650055-40651102	Island	DISP2	-0.323059	-2.8941	-3.3152	0.001635	0.758746	-1.47686
511146	cg17527669	cg17527669	0.0142427	chr17	27140843	+	chr17:27139185-27139671	S_Shore	C17orf63;C17orf63	0.197923	2.90985	3.31518	0.00163509	0.758746	-1.4769
494530	cg16932854	cg16932854	-0.00965629	chr10	88228446	-		OpenSea	WAPAL;WAPAL	-0.26461	3.87616	-3.31513	0.00163531	0.758746	-1.47699
180391	cg05986323	cg05986323	-0.00915003	chr16	75498625	+	chr16:75497828-75498780	Island	TMEM170A;TMEM170A;TMEM170A;TMEM170A;TMEM170A;RP11-77K12.1;TMEM170A;TMEM170A	-0.290051	-4.20154	-3.31512	0.00163536	0.758746	-1.47701
93230	cg03045641	cg03045641	0.00593208	chr9	129567121	+	chr9:129567144-129567803	N_Shore	ZBTB43;ZBTB43	0.17111	-4.05142	3.31508	0.00163554	0.758746	-1.47709
21617	cg00685984	cg00685984	0.0147381	chr17	66451565	-	chr17:66453349-66454137	N_Shore	WIPI1	0.230647	3.05635	3.31475	0.00163714	0.758746	-1.47777
83463	cg02728050	cg02728050	0.00860372	chr10	50818153	+	chr10:50817601-50820356	Island	SLC18A3;CHAT	0.137049	-3.1953	3.31475	0.00163718	0.758746	-1.47779
193571	cg06452451	cg06452451	-0.0071605	chr5	74062824	+	chr5:74062566-74063225	Island	GFM2;GFM2;GFM2;GFM2;GFM2;NSA2;GFM2;GFM2;GFM2;GFM2;GFM2;NSA2;NSA2	-0.222753	-4.31071	-3.31403	0.00164066	0.758746	-1.47928
149107	cg04926200	cg04926200	-0.0089739	chr1	1254228	-	chr1:1254322-1254548	N_Shore	CPSF3L;RP5-890O3.9	-0.117776	2.75279	-3.31353	0.0016431	0.758746	-1.48032
265818	cg08898234	cg08898234	0.00692847	chr5	139493558	+	chr5:139493595-139494541	N_Shore	PURA;PURA	0.176611	-3.76171	3.31344	0.00164354	0.758746	-1.48051
423141	cg14400768	cg14400768	-0.0151712	chr22	46609193	-	chr22:46610124-46610789	N_Shore	PPARA	-0.181295	2.50815	-3.31336	0.00164392	0.758746	-1.48067
363810	cg12372547	cg12372547	-0.0227628	chr15	57128280	-		OpenSea	ZNF280D	-0.327037	2.74146	-3.31305	0.00164547	0.758746	-1.48133
252677	cg08452528	cg08452528	-0.0237084	chr4	1052176	+	chr4:1049652-1049923	S_Shelf		-0.307364	2.2097	-3.31294	0.00164597	0.758746	-1.48154
317143	cg10690407	cg10690407	0.00654784	chr12	123104407	-		OpenSea	KNTC1;KNTC1;KNTC1	0.235562	4.17478	3.31284	0.00164648	0.758746	-1.48176
683133	cg24499994	cg24499994	-0.0224677	chr15	65866127	+		OpenSea	PTPLAD1	-0.538667	3.32662	-3.3126	0.00164765	0.758746	-1.48226
606225	cg21368481	cg21368481	-0.00968333	chr6	31747210	-		OpenSea	Y_RNA;VARS	-0.168936	2.87561	-3.31248	0.00164822	0.758746	-1.4825
205614	cg06849860	cg06849860	-0.00997292	chr15	57731166	-		OpenSea		-0.216766	3.70223	-3.31232	0.00164904	0.758746	-1.48285
369181	cg12565636	cg12565636	0.0115815	chr8	39797497	+		OpenSea	RP11-44K6.3;IDO2	0.259729	-3.71292	3.31231	0.00164908	0.758746	-1.48286
132465	cg04362002	cg04362002	-0.0191987	chr5	23506738	-		OpenSea	PRDM9	-0.177871	0.79209	-3.31176	0.00165175	0.758746	-1.484
268635	cg08998189	cg08998189	-0.0185612	chr11	58477379	-		OpenSea		-0.132938	1.8519	-3.31161	0.00165249	0.758746	-1.48431
325087	cg10977834	cg10977834	0.00875771	chr4	77996840	+	chr4:77996421-77997571	Island	CCNI;CCNI;CCNI;CCNI	0.290072	-4.02703	3.31154	0.00165283	0.758746	-1.48445
110741	cg03629318	cg03629318	0.00666221	chr3	48481693	-	chr3:48481414-48481805	Island	CCDC51;CCDC51;CCDC72;CCDC72;CCDC51;CCDC51	0.228722	-4.27128	3.31125	0.00165426	0.758746	-1.48506
432318	cg14694471	cg14694471	0.0430432	chr6	628968	-		OpenSea	EXOC2	0.454041	-2.05828	3.3112	0.00165452	0.758746	-1.48517
166242	cg05502732	cg05502732	0.0232584	chr8	124477025	-		OpenSea		0.26937	2.64668	3.31091	0.00165594	0.758746	-1.48577
719336	cg25953919	cg25953919	-0.00984753	chr6	505728	-		OpenSea		-0.144427	3.06123	-3.31084	0.0016563	0.758746	-1.48592
670544	cg23994511	cg23994511	-0.00819334	chr10	112060477	+	chr10:112064137-112064859	N_Shelf	SMNDC1	-0.211422	3.86949	-3.31067	0.0016571	0.758746	-1.48626
257916	cg08631386	cg08631386	-0.0104203	chr13	68652895	+		OpenSea		-0.182686	3.37285	-3.3103	0.00165893	0.758746	-1.48704
81171	cg02650401	cg02650401	0.015218	chr3	181441501	-	chr3:181444409-181445000	N_Shelf	SOX2-OT	0.147076	-2.11727	3.31018	0.00165955	0.758746	-1.4873
295828	cg09946714	cg09946714	0.00392466	chr12	11878017	+		OpenSea	ETV6	0.105155	-0.114564	3.3094	0.00166337	0.758746	-1.48891
680246	cg24385954	cg24385954	0.0193681	chr6	126174987	+		OpenSea	NCOA7;NCOA7;RP11-73O6.4	0.226682	2.83224	3.30924	0.00166417	0.758746	-1.48924
152158	cg05027972	cg05027972	-0.0105137	chr14	73357268	-	chr14:73358789-73360934	N_Shore	DPF3	-0.189929	3.20872	-3.30924	0.00166418	0.758746	-1.48925
8865	cg00282704	cg00282704	0.0110187	chr10	21786410	+	chr10:21783198-21786420	Island	MIR1915;C10orf114	0.204846	-3.56271	3.30893	0.00166568	0.758746	-1.48988
67864	cg02216795	cg02216795	-0.0111859	chr6	13059086	+		OpenSea	PHACTR1;PHACTR1	-0.0913722	1.85853	-3.30881	0.0016663	0.758746	-1.49014
617885	cg21850821	cg21850821	-0.00878039	chr10	72136363	+		OpenSea	LRRC20;LRRC20;LRRC20;LRRC20;LRRC20	-0.126643	2.6469	-3.30828	0.00166889	0.758746	-1.49123
716275	cg25822511	cg25822511	0.00967834	chr13	96367890	-		OpenSea	snR65	0.166297	3.18705	3.30803	0.00167016	0.758746	-1.49176
381699	cg13024538	cg13024538	0.00450925	chr15	66649162	+	chr15:66648784-66649178	Island	TIPIN;TIPIN	0.188211	-4.35645	3.30802	0.00167022	0.758746	-1.49178
566686	cg19757154	cg19757154	0.00974481	chr17	74099924	-	chr17:74099738-74100055	Island	EXOC7;EXOC7;EXOC7;EXOC7;EXOC7;EXOC7;EXOC7;EXOC7	0.34585	-4.37075	3.3078	0.00167131	0.758746	-1.49224
143688	cg04747308	cg04747308	-0.0113127	chr2	118943906	-	chr2:118943823-118944199	Island	AC093901.1;AC093901.1;AC093901.1;AC093901.1;AC093901.1	-0.25812	-3.22682	-3.30748	0.00167288	0.758746	-1.4929
152388	cg05035406	cg05035406	0.00758974	chr6	108393514	-	chr6:108395432-108396343	N_Shore		0.34445	4.23446	3.30728	0.00167385	0.758746	-1.49331
624806	cg22138430	cg22138430	-0.0118995	chr14	92789500	+	chr14:92789494-92790712	Island	SLC24A4;SLC24A4;SLC24A4;SLC24A4	-0.321178	-3.71755	-3.30728	0.00167388	0.758746	-1.49332
605537	cg21336300	cg21336300	0.0148432	chr12	25204332	-		OpenSea	LRMP;LRMP;LRMP;LRMP;LRMP	0.245101	-3.14055	3.30705	0.00167503	0.758746	-1.4938
756695	cg27397625	cg27397625	0.00830634	chr6	42952298	-		OpenSea	PPP2R5D;PPP2R5D;PPP2R5D;PPP2R5D;PPP2R5D;PPP2R5D;PPP2R5D;PPP2R5D	0.196457	-3.74128	3.30703	0.0016751	0.758746	-1.49383
737598	cg26667236	cg26667236	-0.00650079	chr16	75227017	-		OpenSea		-0.120603	2.58528	-3.30687	0.00167589	0.758746	-1.49416
229087	cg07635623	cg07635623	-0.00686811	chr6	2841875	-	chr6:2841810-2842273	Island	SERPINB1;SERPINB1;SERPINB1;SERPINB1	-0.259886	-4.57511	-3.30661	0.00167719	0.758746	-1.4947
636083	cg22618487	cg22618487	-0.00874258	chr12	16064282	+	chr12:16064080-16064534	Island	DERA;DERA;DERA	-0.241191	-3.97607	-3.30637	0.0016784	0.758746	-1.49521
369438	cg12575325	cg12575325	0.0173986	chr17	72772745	-	chr17:72772244-72772692	S_Shore	TMEM104;TMEM104;NAT9	0.384412	-4.00376	3.30614	0.00167953	0.758746	-1.49568
252417	cg08444731	cg08444731	-0.0404636	chr4	71705269	-	chr4:71704664-71705736	Island	GRSF1;GRSF1;GRSF1;GRSF1;GRSF1	-0.439789	-2.26879	-3.30613	0.00167957	0.758746	-1.49569
311281	cg10487211	cg10487211	0.00796647	chr6	53144347	-		OpenSea	ELOVL5	0.185566	3.98084	3.30557	0.00168236	0.758746	-1.49686
164727	cg05449815	cg05449815	0.0277991	chr17	3543865	+	chr17:3539318-3540484	S_Shelf	CTNS;CTNS	0.182429	0.769188	3.30534	0.00168351	0.758746	-1.49733
247275	cg08261094	cg08261094	0.00952587	chr7	37956276	-	chr7:37955622-37956555	Island	SFRP4;SFRP4;SFRP4;SFRP4;EPDR1	0.139163	-2.82373	3.30529	0.00168378	0.758746	-1.49745
664820	cg23765332	cg23765332	-0.00884405	chr12	54767825	-	chr12:54764065-54764510	S_Shelf	ZNF385A;RP11-753H16.5	-0.177208	3.463	-3.30491	0.00168566	0.758746	-1.49823
498497	cg17080087	cg17080087	0.0092747	chr11	117389470	+	chr11:117389186-117389471	Island	DSCAML1	0.164687	2.99104	3.30489	0.00168579	0.758746	-1.49828
756841	cg27402845	cg27402845	0.0083113	chr11	1000533	+		OpenSea	AP2A2	0.0841649	2.4703	3.30479	0.0016863	0.758746	-1.49849
291552	cg09800012	cg09800012	0.0130124	chr5	131563605	+	chr5:131563094-131563954	Island	P4HA2;P4HA2;P4HA2;P4HA2;P4HA2;P4HA2	0.283068	-3.79842	3.30466	0.00168695	0.758746	-1.49876
755442	cg27349581	cg27349581	-0.0084825	chr11	533756	+	chr11:534691-537718	N_Shore	HRAS	-0.154361	2.99219	-3.30448	0.00168783	0.758746	-1.49913
187593	cg06237151	cg06237151	0.0113808	chr10	46123153	-		OpenSea		0.311221	3.94235	3.30424	0.00168903	0.758746	-1.49963
703680	cg25316193	cg25316193	0.02473	chr2	41924593	-	chr2:41924592-41924949	Island		0.199683	1.57787	3.30422	0.00168911	0.758746	-1.49966
547234	cg18959818	cg18959818	-0.00948228	chr6	74080023	-	chr6:74079389-74079723	S_Shore	OOEP-AS1;OOEP	-0.209313	3.36765	-3.30416	0.00168945	0.758746	-1.4998
725207	cg26187477	cg26187477	0.0124926	chr4	15738964	-		OpenSea		0.132763	2.42845	3.30413	0.00168956	0.758746	-1.49985
479704	cg16408766	cg16408766	0.00533563	chr6	26383267	+		OpenSea	BTN2A2;BTN2A2;BTN2A2;BTN2A2;BTN2A2	0.194371	-4.5325	3.30383	0.00169107	0.758746	-1.50047
183751	cg06101750	cg06101750	-0.020609	chr8	56891335	+		OpenSea	LYN	-0.0828365	-0.0677788	-3.30377	0.00169137	0.758746	-1.5006
670067	cg23976499	cg23976499	0.00360613	chr10	11207527	-	chr10:11207178-11207980	Island	CELF2;CELF2	0.168762	-4.35294	3.30359	0.0016923	0.758746	-1.50098
686344	cg24626850	cg24626850	-0.00734399	chr1	36615251	+	chr1:36614855-36615462	Island	TRAPPC3;TRAPPC3;TRAPPC3;TRAPPC3	-0.228815	-4.08212	-3.30345	0.00169301	0.758746	-1.50127
173667	cg05762236	cg05762236	-0.0117907	chr19	1111027	+	chr19:1110399-1110701	S_Shore	SBNO2	-0.141295	2.20756	-3.30312	0.00169462	0.758746	-1.50194
370323	cg12604364	cg12604364	-0.0199072	chr4	172733300	-	chr4:172733734-172735118	N_Shore	GALNTL6;GALNTL6	-0.377311	2.96755	-3.30283	0.00169609	0.758746	-1.50255
655878	cg23412889	cg23412889	-0.00609724	chr8	42577609	-		OpenSea	RP11-412B14.1	-0.178851	3.73234	-3.3027	0.00169678	0.758746	-1.50283
75567	cg02470039	cg02470039	-0.00782579	chr2	201729500	-	chr2:201728892-201729577	Island	CLK1;CLK1;CLK1;CLK1	-0.227516	-4.01158	-3.3026	0.00169727	0.758746	-1.50304
303266	cg10202233	cg10202233	0.0198305	chr1	249168142	-	chr1:249167408-249168010	S_Shore		0.403032	-3.7559	3.30258	0.00169738	0.758746	-1.50308
623391	cg22079042	cg22079042	0.0082364	chr14	24912316	+	chr14:24911411-24912119	S_Shore	SDR39U1;SDR39U1;SDR39U1;SDR39U1;SDR39U1;SDR39U1	0.201886	-3.75647	3.30194	0.00170057	0.758746	-1.5044
220034	cg07325601	cg07325601	-0.0145164	chr9	80911966	-	chr9:80911779-80912611	Island	PSAT1;PSAT1	-0.277432	-3.63397	-3.30135	0.00170356	0.758746	-1.50562
673273	cg24101289	cg24101289	-0.00596996	chr16	15134425	-		OpenSea		-0.172759	3.83215	-3.30078	0.00170645	0.758746	-1.50681
242355	cg08095723	cg08095723	0.0162522	chr5	37948541	-		OpenSea	CTD-2194L12.3;CTD-2130F23.2	0.268255	2.60164	3.30048	0.00170796	0.758746	-1.50743
215424	cg07169834	cg07169834	-0.00544512	chr17	34257462	+	chr17:34257646-34257848	N_Shore	RDM1;RDM1;RDM1;RDM1;RDM1	-0.14405	-3.67991	-3.30048	0.00170798	0.758746	-1.50744
18676	cg00590106	cg00590106	-0.0197066	chr5	81045966	+	chr5:81045904-81047849	Island	SSBP2	-0.295887	-3.0326	-3.3004	0.00170839	0.758746	-1.50761
472409	cg16152092	cg16152092	-0.0236501	chr2	54807183	+		OpenSea		-0.599725	-3.81662	-3.30029	0.00170894	0.758746	-1.50783
674892	cg24163668	cg24163668	0.00647154	chr18	77219495	+	chr18:77219239-77219516	Island		0.124152	3.22433	3.29986	0.00171109	0.758746	-1.50871
474114	cg16213346	cg16213346	-0.0245396	chr11	64188916	-		OpenSea	AP003774.7;AP003774.5	-0.354814	2.44222	-3.2996	0.00171242	0.758746	-1.50926
465496	cg15901967	cg15901967	0.0172001	chr5	23527796	+		OpenSea		0.211969	2.5423	3.29903	0.00171533	0.758746	-1.51045
616110	cg21779203	cg21779203	-0.00619444	chr2	181845057	+	chr2:181844791-181845514	Island	UBE2E3;UBE2E3;UBE2E3;UBE2E3;UBE2E3;UBE2E3;AC104076.3	-0.277842	-4.64303	-3.29878	0.00171656	0.758746	-1.51095
102023	cg03340174	cg03340174	0.00964741	chr1	27201687	+		OpenSea	RP1-50O24.6	0.139315	2.31191	3.29843	0.00171834	0.758746	-1.51168
168601	cg05588169	cg05588169	-0.0167658	chr17	73150505	-	chr17:73149830-73150885	Island	HN1;HN1;HN1;HN1;HN1;HN1;HN1;HN1;HN1;HN1;HN1	-0.389152	-3.04914	-3.29815	0.00171981	0.758746	-1.51228
540294	cg18680061	cg18680061	-0.0053961	chr5	131705688	-	chr5:131705169-131705971	Island	SLC22A5;AC034220.3;AC034220.3;SLC22A5	-0.249624	-4.47232	-3.298	0.00172056	0.758746	-1.51258
391571	cg13383335	cg13383335	0.0330021	chr11	35704643	-		OpenSea		0.185445	0.721642	3.2979	0.00172107	0.758746	-1.51279
273589	cg09172844	cg09172844	0.0103495	chr15	70389921	-	chr15:70387929-70393206	Island	TLE3;TLE3;TLE3;TLE3;TLE3;TLE3;TLE3;TLE3;TLE3;TLE3;TLE3;TLE3;TLE3;TLE3;TLE3;TLE3;TLE3;TLE3	0.363191	-4.07335	3.29788	0.00172115	0.758746	-1.51282
199221	cg06643567	cg06643567	-0.00796653	chr3	54068019	-		OpenSea		-0.154422	3.08285	-3.29778	0.0017217	0.758746	-1.51304
21297	cg00674807	cg00674807	0.0501226	chr16	81254407	+		OpenSea	PKD1L2	0.403808	-1.39066	3.29777	0.00172173	0.758746	-1.51306
579374	cg20269160	cg20269160	-0.0159964	chr14	101428040	+		OpenSea	AL132709.8;SNORD114-7;AL132709.8;AL132709.8	-0.195701	2.32854	-3.29747	0.00172324	0.758746	-1.51367
303695	cg10215763	cg10215763	0.00844911	chr7	142636470	-		OpenSea	C7orf34	0.265805	3.69226	3.29719	0.00172468	0.758746	-1.51426
70897	cg02314339	cg02314339	-0.0267203	chr10	91020653	-		OpenSea	LIPA;LIPA	-0.143537	1.30553	-3.29711	0.00172509	0.758746	-1.51442
462333	cg15792338	cg15792338	0.012496	chr19	31840743	+	chr19:31839635-31843049	Island	TSHZ3	0.07743	-0.878646	3.29701	0.00172561	0.758746	-1.51463
629247	cg22329438	cg22329438	-0.0228836	chr1	166957790	+	chr1:166958220-166958683	N_Shore	MAEL;MAEL;MAEL	-0.554917	3.35626	-3.29666	0.00172738	0.758746	-1.51535
121897	cg04011206	cg04011206	0.0076251	chr18	74204120	-	chr18:74203538-74205017	Island	ZNF516;ZNF516	0.158608	-3.33305	3.29642	0.00172862	0.758746	-1.51585
598327	cg21048736	cg21048736	-0.00792134	chr2	71743879	-		OpenSea		-0.159817	3.29863	-3.29631	0.00172916	0.758746	-1.51607
591083	cg20746756	cg20746756	-0.0066312	chr8	142186773	+	chr8:142183432-142183767	S_Shelf	DENND3	-0.154372	2.75697	-3.29626	0.00172943	0.758746	-1.51618
244404	cg08164072	cg08164072	0.005134	chr11	93394910	-	chr11:93394678-93395273	Island	KIAA1731;KIAA1731;KIAA1731;KIAA1731;KIAA1731	0.115174	-3.62457	3.29623	0.00172961	0.758746	-1.51625
273743	cg09178390	cg09178390	-0.0283908	chr13	27998262	-	chr13:27998586-27999178	N_Shore	GTF3A;GTF3A	-0.205336	-0.295512	-3.29569	0.00173234	0.758746	-1.51736
276144	cg09260015	cg09260015	-0.018876	chr8	53162924	-		OpenSea	ST18	-0.145887	1.55607	-3.29546	0.00173356	0.758746	-1.51785
346886	cg11761020	cg11761020	0.018986	chr8	124047770	+		OpenSea		0.164708	1.84202	3.2954	0.00173383	0.758746	-1.51796
492115	cg16845293	cg16845293	-0.00450076	chr10	134999993	-	chr10:134999520-134999831	S_Shore		-0.106743	3.4641	-3.29505	0.00173567	0.758746	-1.5187
252774	cg08455936	cg08455936	-0.008078	chr16	27781069	+		OpenSea		-0.220087	3.88796	-3.29485	0.00173669	0.758746	-1.51911
229799	cg07660891	cg07660891	0.0119484	chr6	7919789	+		OpenSea		0.157348	2.71382	3.29477	0.00173707	0.758746	-1.51927
764098	ch.11.2495959R	ch.11.2495959R	0.00601695	chr11	120353050	+		OpenSea		0.148362	-3.56057	3.29469	0.00173749	0.758746	-1.51944
188272	cg06262524	cg06262524	0.00977905	chr5	142010514	+		OpenSea	FGF1;FGF1;FGF1;FGF1;FGF1;FGF1	0.176805	3.1227	3.29395	0.0017413	0.758746	-1.52097
338747	cg11467639	cg11467639	-0.00671688	chr1	16494499	+	chr1:16494061-16494505	Island		-0.219384	-3.99709	-3.29379	0.00174212	0.758746	-1.5213
545277	cg18875012	cg18875012	0.00910104	chr3	172165517	+	chr3:172165372-172166738	Island	GHSR;GHSR	0.137343	-3.09261	3.29368	0.00174272	0.758746	-1.52154
315500	cg10630129	cg10630129	-0.00674163	chr11	76156042	+	chr11:76155407-76156827	Island	C11orf30;C11orf30;C11orf30;RP11-111M22.3	-0.255526	-4.45715	-3.29336	0.00174435	0.758746	-1.5222
312417	cg10522304	cg10522304	0.0087421	chr4	37140339	-		OpenSea		0.182857	3.29334	3.29313	0.00174552	0.758746	-1.52266
223418	cg07442907	cg07442907	0.00792124	chr17	5487958	-		OpenSea	NLRP1;NLRP1;NLRP1;NLRP1	0.182389	-3.49066	3.29291	0.00174668	0.758746	-1.52313
356024	cg12083291	cg12083291	0.00941283	chr2	43523983	-		OpenSea		0.208015	3.36071	3.29283	0.00174711	0.758746	-1.5233
164945	cg05457917	cg05457917	-0.00830171	chr19	49231417	-	chr19:49232156-49232825	N_Shore		-0.172072	3.001	-3.2927	0.00174779	0.758746	-1.52357
656879	cg23454284	cg23454284	-0.00850187	chr17	935685	+	chr17:934417-935088	S_Shore	ABR;ABR;ABR	-0.198223	3.24801	-3.29251	0.00174877	0.758746	-1.52397
96852	cg03167951	cg03167951	-0.00419605	chr10	22541366	-	chr10:22540707-22542739	Island		-0.133058	-3.97762	-3.29157	0.00175363	0.758746	-1.52591
87991	cg02878537	cg02878537	-0.00865546	chr5	80173771	+		OpenSea		-0.155618	3.3315	-3.29148	0.00175409	0.758746	-1.5261
3800	cg00115089	cg00115089	-0.0122576	chr9	132121842	-		OpenSea		-0.124638	2.20152	-3.29133	0.00175488	0.758746	-1.52641
689642	cg24752756	cg24752756	-0.0111227	chr4	62069228	+	chr4:62065883-62068801	S_Shore	LPHN3;LPHN3	-0.137651	-2.42297	-3.29113	0.00175592	0.758746	-1.52682
629974	cg22359581	cg22359581	-0.00802888	chr19	48229109	+	chr19:48229072-48229507	Island	EHD2	-0.188226	3.58725	-3.29105	0.00175634	0.758746	-1.52699
467118	cg15962538	cg15962538	-0.0118132	chr1	243904118	-		OpenSea	RP11-370K11.1;RP11-370K11.1	-0.260506	3.34535	-3.29094	0.00175691	0.758746	-1.52722
129602	cg04265407	cg04265407	-0.00867828	chr20	32078395	+	chr20:32077657-32078469	Island	CBFA2T2;CBFA2T2	-0.146387	-2.96165	-3.29091	0.00175706	0.758746	-1.52728
71168	cg02322901	cg02322901	-0.0110393	chr15	56054206	-		OpenSea	AC009997.1	-0.160742	3.04066	-3.29081	0.00175755	0.758746	-1.52747
758203	cg27456185	cg27456185	-0.00709175	chr15	93196011	-	chr15:93198374-93199181	N_Shelf	FAM174B;FAM174B;FAM174B	-0.175225	3.56025	-3.2907	0.00175814	0.758746	-1.52771
111804	cg03663674	cg03663674	-0.0120398	chr2	241528991	-	chr2:241529962-241530345	N_Shore		-0.128327	2.44554	-3.29035	0.00175998	0.758746	-1.52844
665538	cg23799146	cg23799146	-0.00788297	chr2	175841606	-		OpenSea	Y_RNA;CHN1	-0.179085	3.41078	-3.29033	0.00176007	0.758746	-1.52848
124944	cg04114767	cg04114767	0.0117138	chr2	38899366	+		OpenSea	AC074366.3	0.322737	3.52939	3.29025	0.00176047	0.758746	-1.52864
761119	cg27568081	cg27568081	0.013635	chr17	71191193	-	chr17:71188407-71189458	S_Shore		0.174498	0.61566	3.29004	0.00176158	0.758746	-1.52908
187419	cg06230805	cg06230805	-0.027718	chr21	45391366	+	chr21:45393392-45393622	N_Shelf	AGPAT3;AGPAT3	-0.12279	0.785874	-3.28979	0.00176288	0.758746	-1.52959
598772	cg21067750	cg21067750	0.0194786	chr15	40641778	-		OpenSea	PHGR1	0.199324	2.22626	3.28977	0.00176296	0.758746	-1.52963
289331	cg09721150	cg09721150	0.00669483	chr6	154541529	-		OpenSea	IPCEF1	0.180224	3.82991	3.28965	0.00176362	0.758746	-1.52989
161201	cg05332077	cg05332077	-0.0109858	chr18	77724453	-	chr18:77724352-77724836	Island	HSBP1L1	-0.307699	-3.85571	-3.28955	0.00176413	0.758746	-1.53009
633799	cg22521096	cg22521096	0.00648617	chr17	7518744	+	chr17:7517690-7518748	Island	FXR2;SHBG	0.258499	-4.52793	3.28947	0.00176452	0.758746	-1.53025
82312	cg02691360	cg02691360	-0.0156384	chr16	56396075	-	chr16:56397824-56398026	N_Shore	AMFR;AMFR	-0.079045	0.907712	-3.28946	0.00176457	0.758746	-1.53027
538558	cg18606843	cg18606843	-0.0200284	chr7	155348191	+		OpenSea		-0.215862	1.50048	-3.28901	0.00176696	0.758746	-1.53121
733818	cg26519740	cg26519740	0.0202613	chr5	153656660	-		OpenSea		0.176028	1.45596	3.28873	0.00176841	0.758746	-1.53179
661036	cg23621912	cg23621912	0.0203404	chr6	129634114	-		OpenSea	RP11-73O6.4	0.188444	1.12569	3.2887	0.00176857	0.758746	-1.53185
608644	cg21472783	cg21472783	-0.00653607	chr14	64971421	-	chr14:64969967-64972180	Island	ZBTB1;ZBTB25;ZBTB25;ZBTB1;ZBTB25;ZBTB25;ZBTB1;ZBTB1	-0.272018	-4.46994	-3.28811	0.00177163	0.758746	-1.53306
270642	cg09071093	cg09071093	0.0145401	chr12	57865987	+	chr12:57869075-57870182	N_Shelf	GLI1;GLI1	0.138419	0.814443	3.28788	0.00177286	0.758746	-1.53355
548648	cg19020104	cg19020104	-0.0145894	chr11	89442296	-		OpenSea		-0.197809	2.36544	-3.28779	0.00177336	0.758746	-1.53374
121021	cg03983331	cg03983331	-0.00883897	chr6	127441605	+	chr6:127441553-127441760	Island	RSPO3;RP11-73O6.4	-0.10717	-2.73367	-3.28775	0.00177353	0.758746	-1.53381
254356	cg08508721	cg08508721	0.0189327	chr2	238525820	+		OpenSea	AC096574.5	0.196829	-1.65798	3.28773	0.00177364	0.758746	-1.53386
56420	cg01836719	cg01836719	-0.0104846	chr21	19859027	-		OpenSea	AL109763.1	-0.19589	3.46694	-3.28772	0.0017737	0.758746	-1.53388
415741	cg14165051	cg14165051	-0.0192876	chr2	230135879	-	chr2:230135708-230136004	Island	PID1;PID1;PID1;PID1;PID1;PID1	-0.477679	-3.80679	-3.28755	0.00177458	0.758746	-1.53423
413996	cg14107159	cg14107159	-0.00532025	chr12	56652285	+	chr12:56651692-56652527	Island	ANKRD52;ANKRD52	-0.226441	-4.5344	-3.28714	0.00177675	0.758746	-1.53508
687013	cg24654185	cg24654185	-0.0269682	chr2	99812274	-		OpenSea	MRPL30;MRPL30;MRPL30;MRPL30	-0.56384	2.40439	-3.28703	0.00177732	0.758746	-1.53531
130043	cg04280485	cg04280485	-0.00486953	chr2	96782740	-	chr2:96781406-96782971	Island	ADRA2B	-0.230872	-4.55437	-3.28683	0.00177837	0.758746	-1.53572
501101	cg17171407	cg17171407	-0.024371	chr8	119960777	-	chr8:119963946-119964178	N_Shelf		-0.386731	-2.54728	-3.28631	0.00178113	0.758746	-1.53681
706617	cg25431026	cg25431026	-0.0050632	chr19	7701841	+	chr19:7701661-7702336	Island	STXBP2;STXBP2;STXBP2	-0.240233	-4.58541	-3.28614	0.00178203	0.758746	-1.53716
279493	cg09373148	cg09373148	-0.0440214	chr3	138152837	+	chr3:138153269-138154621	N_Shore	ESYT3;ESYT3	-0.313657	0.609678	-3.28609	0.00178228	0.758746	-1.53726
507013	cg17382541	cg17382541	0.0125243	chr19	54370839	+	chr19:54371854-54372990	N_Shore	MYADM;MYADM;AC008753.6	0.106625	-1.97804	3.28563	0.00178467	0.758746	-1.5382
520518	cg17890074	cg17890074	-0.00653489	chr12	123251152	-		OpenSea	Y_RNA	-0.167994	3.63735	-3.28562	0.00178475	0.758746	-1.53823
192549	cg06416760	cg06416760	0.0102039	chr16	4323067	-	chr16:4321639-4324073	Island	TFAP4;TFAP4	0.206097	-3.38246	3.28463	0.00178998	0.758746	-1.54028
424162	cg14431602	cg14431602	-0.0199901	chr19	36247942	+	chr19:36246328-36247982	Island	C19orf55;C19orf55;C19orf55;HSPB6;HSPB6	-0.128396	0.263504	-3.28408	0.00179287	0.758746	-1.54141
650237	cg23190972	cg23190972	0.0108521	chr5	9069719	+		OpenSea		0.28441	3.85226	3.28406	0.00179299	0.758746	-1.54145
265614	cg08891656	cg08891656	0.0159819	chr5	95067697	-	chr5:95066876-95067812	Island	CTD-2154I11.2;CTD-2154I11.2;CTD-2154I11.2;RHOBTB3;CTD-2154I11.2	0.394313	-3.73918	3.28375	0.00179462	0.758746	-1.54209
36387	cg01164326	cg01164326	-0.0342509	chr16	66460784	+	chr16:66460503-66460850	Island	BEAN1;BEAN1	-0.211425	-0.904755	-3.28364	0.00179522	0.758746	-1.54232
483213	cg16530498	cg16530498	0.0101825	chr19	49339776	-	chr19:49340488-49340774	N_Shore	HSD17B14;HSD17B14	0.173828	-2.84559	3.28338	0.0017966	0.758746	-1.54286
179264	cg05948127	cg05948127	0.021464	chr7	107577779	-		OpenSea	LAMB1	0.191818	-0.247489	3.28325	0.00179729	0.758746	-1.54313
231983	cg07736627	cg07736627	-0.0109367	chr11	44322491	-	chr11:44324875-44325087	N_Shelf		-0.13765	2.61233	-3.28301	0.00179858	0.758746	-1.54363
311372	cg10490315	cg10490315	0.012867	chr11	2973968	+		OpenSea	NAP1L4	0.137011	2.45325	3.28288	0.00179925	0.758746	-1.54389
138171	cg04557695	cg04557695	0.0281317	chr7	92466167	-	chr7:92462201-92466387	Island	CDK6;AC002454.1;AC002454.1	0.239191	-1.05266	3.28282	0.0017996	0.758746	-1.54403
546142	cg18912337	cg18912337	0.0323379	chr10	133276027	-		OpenSea		0.217326	0.64887	3.28278	0.00179977	0.758746	-1.54409
681909	cg24451422	cg24451422	-0.0188334	chr1	23751210	-	chr1:23750508-23751663	Island	TCEA3;TCEA3;TCEA3	-0.189644	-1.55307	-3.28245	0.00180156	0.758746	-1.54479
608161	cg21452808	cg21452808	-0.0143443	chr1	25900135	+		OpenSea		-0.150663	2.40959	-3.2821	0.0018034	0.758746	-1.54551
55635	cg01811076	cg01811076	-0.0111981	chr15	42233040	+		OpenSea		-0.206307	2.93809	-3.28189	0.00180452	0.758746	-1.54594
582783	cg20410135	cg20410135	0.0121504	chr5	178157962	+	chr5:178156129-178156555	S_Shore	ZNF354A;RP11-281O15.3	0.171249	-2.51418	3.2816	0.00180606	0.758746	-1.54654
411376	cg14023128	cg14023128	0.0440507	chr12	78575566	-		OpenSea	NAV3	0.351121	-1.42661	3.28158	0.00180616	0.758746	-1.54658
341120	cg11558328	cg11558328	0.0243382	chr11	46722331	+	chr11:46721979-46722428	Island	ARHGAP1;ARHGAP1;ZNF408	0.307972	-2.82638	3.28156	0.00180631	0.758746	-1.54663
653070	cg23300289	cg23300289	0.00815342	chr9	132146083	-	chr9:132145576-132146328	Island		0.135378	-3.2972	3.28154	0.0018064	0.758746	-1.54667
27174	cg00866373	cg00866373	0.0130614	chr4	25314400	-	chr4:25314217-25314558	Island	ZCCHC4;ZCCHC4;ZCCHC4	0.353575	-4.30657	3.28153	0.00180646	0.758746	-1.54669
400846	cg13681935	cg13681935	-0.00900876	chr20	32848452	+		OpenSea	RP4-785G19.5	-0.122698	2.54829	-3.28143	0.001807	0.758746	-1.5469
188356	cg06265338	cg06265338	0.0236884	chr12	105037296	-		OpenSea		0.232586	-0.00475175	3.28139	0.0018072	0.758746	-1.54698
603018	cg21231133	cg21231133	0.0154772	chr1	158496729	-		OpenSea		0.234151	2.71867	3.28126	0.0018079	0.758746	-1.54725
180341	cg05984508	cg05984508	0.0142788	chr11	68098869	+		OpenSea		0.120053	-1.70892	3.28097	0.00180942	0.758746	-1.54784
384424	cg13126279	cg13126279	-0.0835675	chr21	47581558	+	chr21:47580492-47582065	Island		-0.730306	1.62614	-3.28095	0.00180954	0.758746	-1.54789
213313	cg07103072	cg07103072	-0.00978927	chr20	32951050	+	chr20:32950984-32951969	Island	ITCH;ITCH;ITCH;ITCH	-0.319539	-3.945	-3.28073	0.00181074	0.758746	-1.54835
277684	cg09312740	cg09312740	0.0207394	chr1	9242147	+	chr1:9242167-9243827	N_Shore	RP3-510D11.2;RP3-510D11.1	0.287739	-3.1139	3.28053	0.00181179	0.758746	-1.54876
682137	cg24459800	cg24459800	0.0206956	chr2	234221241	+		OpenSea		0.175217	1.90054	3.2804	0.00181249	0.758746	-1.54903
97356	cg03185144	cg03185144	0.0103749	chr16	85106490	-		OpenSea		0.167403	3.12761	3.28029	0.00181307	0.758746	-1.54925
461562	cg15763121	cg15763121	-0.0125516	chr4	1642257	-	chr4:1645886-1646324	N_Shelf	FAM53A;FAM53A;FAM53A	-0.163092	2.57485	-3.28017	0.00181373	0.758746	-1.5495
271276	cg09093418	cg09093418	-0.00777657	chr8	104409700	-		OpenSea		-0.145297	3.09576	-3.28004	0.00181439	0.758746	-1.54976
145895	cg04824189	cg04824189	0.0135415	chr7	80142634	+		OpenSea	GNAT3;CD36	0.222523	2.78684	3.28	0.00181462	0.758746	-1.54985
294590	cg09904051	cg09904051	-0.0152508	chr6	31139796	+		OpenSea	POU5F1;POU5F1;POU5F1	-0.176578	2.05038	-3.27963	0.00181663	0.758746	-1.55062
110321	cg03615240	cg03615240	0.0145571	chr6	28832056	+	chr6:28831682-28832134	Island	XXbac-BPG308K3.6	0.187259	-2.50561	3.27939	0.00181788	0.758746	-1.5511
761208	cg27571789	cg27571789	0.014709	chr14	100489207	+		OpenSea		0.122988	2.12827	3.27935	0.00181814	0.758746	-1.55121
580265	cg20305142	cg20305142	0.0162494	chr7	86849011	+	chr7:86848911-86850024	Island	Y_RNA;C7orf23;C7orf23;C7orf23;C7orf23	0.342378	-4.00707	3.27934	0.00181816	0.758746	-1.55121
76208	cg02490547	cg02490547	0.0293603	chr2	230941042	+		OpenSea		0.339226	2.32519	3.27876	0.00182128	0.758746	-1.55241
647031	cg23056157	cg23056157	-0.0129076	chr13	102069010	-	chr13:102068116-102069258	Island	NALCN;NALCN;NALCN	-0.148237	-2.36003	-3.27869	0.00182169	0.758746	-1.55257
717673	cg25883584	cg25883584	-0.0235233	chr9	133884471	-	chr9:133884359-133885010	Island	LAMC3;LAMC3;LAMC3;LAMC3	-0.338348	-3.18423	-3.27861	0.00182209	0.758746	-1.55273
623491	cg22082706	cg22082706	0.0197193	chr11	70001938	+	chr11:70001753-70001988	Island		0.159036	1.76896	3.2785	0.00182269	0.758746	-1.55295
503983	cg17278207	cg17278207	-0.0320263	chr3	148768046	+		OpenSea		-0.498175	2.73503	-3.27807	0.00182498	0.758746	-1.55383
703007	cg25289880	cg25289880	0.012587	chr1	13856326	+		OpenSea		0.2067	-2.75696	3.27788	0.00182603	0.758746	-1.55424
503274	cg17250537	cg17250537	-0.00859514	chr8	144953784	+	chr8:144952047-144952980	S_Shore	EPPK1	-0.183634	3.92004	-3.27784	0.00182625	0.758746	-1.55432
474551	cg16230982	cg16230982	0.0226	chr8	66702219	+		OpenSea	PDE7A	0.270443	2.86434	3.27783	0.0018263	0.758746	-1.55434
496197	cg16997362	cg16997362	0.0238849	chr14	70154497	-		OpenSea		0.261078	2.82699	3.27783	0.00182631	0.758746	-1.55434
517805	cg17786069	cg17786069	0.0121347	chr9	100782392	-		OpenSea		0.175715	2.53573	3.27757	0.00182771	0.758746	-1.55488
185300	cg06157602	cg06157602	-0.0115812	chr5	140787575	+	chr5:140787447-140788044	Island	PCDHGB6	-0.151339	-2.43578	-3.27743	0.00182845	0.758746	-1.55516
726156	cg26225417	cg26225417	0.0294388	chr3	103537959	-		OpenSea		0.275334	-1.13314	3.27736	0.00182886	0.758746	-1.55532
697861	cg25076325	cg25076325	0.0101814	chr11	118135407	-		OpenSea	MPZL2;MPZL2;MPZL2	0.174579	3.44196	3.27733	0.001829	0.758746	-1.55537
65742	cg02144152	cg02144152	-0.0364539	chr6	14759269	+		OpenSea		-0.180089	1.03491	-3.27692	0.0018312	0.758746	-1.55621
217981	cg07256224	cg07256224	-0.0102323	chr20	45354506	-		OpenSea		-0.132438	2.93021	-3.27689	0.00183135	0.758746	-1.55627
504898	cg17309384	cg17309384	-0.0104842	chr10	106936841	+		OpenSea	SORCS3	-0.201047	3.23268	-3.27661	0.00183286	0.758746	-1.55685
310891	cg10473004	cg10473004	-0.0052781	chr8	87526705	+	chr8:87526560-87527272	Island	FAM82B;CPNE3;CPNE3;CPNE3	-0.266461	-4.40192	-3.27647	0.00183366	0.758746	-1.55716
419186	cg14272856	cg14272856	-0.021021	chr5	86716975	-		OpenSea	U6	-0.114917	1.52235	-3.27641	0.00183399	0.758746	-1.55728
502316	cg17215053	cg17215053	-0.0197596	chr5	148416879	-		OpenSea	SH3TC2;SH3TC2	-0.117336	1.30627	-3.27599	0.00183625	0.758746	-1.55814
701176	cg25212717	cg25212717	0.0137429	chr17	54954022	+		OpenSea		0.249563	3.44262	3.2759	0.00183676	0.758746	-1.55834
715241	cg25778718	cg25778718	-0.00639994	chr10	103343362	-		OpenSea	POLL;POLL;POLL;POLL;DPCD;DPCD	-0.119365	3.09467	-3.27565	0.0018381	0.758746	-1.55885
135751	cg04477345	cg04477345	-0.00934344	chr22	42292872	+		OpenSea	SREBF2;SREBF2;SREBF2	-0.107802	2.26429	-3.27558	0.00183847	0.758746	-1.55899
228081	cg07600936	cg07600936	0.0413072	chr3	124222879	+		OpenSea	KALRN	0.288944	0.986184	3.27539	0.00183949	0.758746	-1.55938
85139	cg02783086	cg02783086	0.00865066	chr13	53424812	-	chr13:53424941-53425995	N_Shore		0.12245	-2.77332	3.2748	0.00184268	0.758746	-1.56059
413186	cg14081694	cg14081694	-0.0155142	chr22	37533035	-		OpenSea	AL022314.1	-0.105299	0.946671	-3.27476	0.0018429	0.758746	-1.56067
277777	cg09315290	cg09315290	-0.0114837	chr14	21558530	-	chr14:21558547-21561443	N_Shore	ZNF219;ZNF219;ZNF219;RP11-998D10.7	-0.150923	2.54533	-3.27461	0.00184376	0.758746	-1.561
664123	cg23733857	cg23733857	0.0278795	chr1	220836640	-		OpenSea	MARK1;MARK1;RP11-322F10.2	0.260683	-1.54652	3.27431	0.00184536	0.758746	-1.56161
300963	cg10125317	cg10125317	-0.0266544	chr2	176982230	+	chr2:176982107-176982402	Island	HOXD10;HOXD10	-0.148141	0.445225	-3.27401	0.00184701	0.758746	-1.56223
611759	cg21594400	cg21594400	-0.0178311	chr7	111368367	-	chr7:111368366-111368665	Island		-0.329354	2.79798	-3.27377	0.0018483	0.758746	-1.56272
334608	cg11319362	cg11319362	0.0366402	chr3	69134161	+	chr3:69134086-69134479	Island	ARL6IP5;ARL6IP5;ARL6IP5	0.281463	-1.23407	3.2737	0.00184869	0.758746	-1.56287
523918	cg18027683	cg18027683	-0.0166714	chr1	86047660	+	chr1:86046362-86047240	S_Shore	CYR61	-0.158336	1.81072	-3.27339	0.0018504	0.758746	-1.56352
51288	cg01661350	cg01661350	-0.0117278	chr13	70682098	-	chr13:70681732-70682219	Island	KLHL1;KLHL1;KLHL1;ATXN8OS;ATXN8OS;ATXN8OS	-0.144388	-2.64508	-3.2733	0.00185089	0.758746	-1.5637
441387	cg15019790	cg15019790	-0.013142	chr2	45236267	-	chr2:45235511-45237792	Island	SIX2;SIX2	-0.346377	-3.65909	-3.27281	0.00185356	0.758746	-1.56471
1009	cg00029336	cg00029336	0.0157456	chr2	178994309	+		OpenSea	RBM45;RBM45	0.453631	3.91153	3.27266	0.0018544	0.758746	-1.56503
520072	cg17872779	cg17872779	-0.00906202	chr5	170814836	-	chr5:170814447-170815655	Island	NPM1;NPM1;NPM1;NPM1;NPM1;NPM1	-0.193571	-3.27056	-3.2725	0.00185523	0.758746	-1.56534
741655	cg26822330	cg26822330	-0.0127399	chr13	36867876	+	chr13:36871667-36872059	N_Shelf	CCDC169;CCDC169;CCDC169;CCDC169;CCDC169;SOHLH2	-0.247639	3.46141	-3.27195	0.00185824	0.758746	-1.56648
344174	cg11668079	cg11668079	-0.0120542	chr18	3262033	+	chr18:3261708-3262671	Island	MYL12B;MYL12B	-0.278479	-3.86731	-3.27151	0.00186068	0.758746	-1.5674
639905	cg22776369	cg22776369	0.00553788	chr11	108536276	+	chr11:108535584-108536196	S_Shore		0.242292	-4.39755	3.27144	0.00186104	0.758746	-1.56753
253823	cg08490571	cg08490571	0.00992028	chr19	32879550	+		OpenSea		0.205688	3.69869	3.27123	0.00186219	0.758746	-1.56796
452558	cg15436116	cg15436116	-0.00965344	chr6	36629523	-	chr6:36628586-36628997	S_Shore	PI16	-0.119148	2.17429	-3.27117	0.00186255	0.758746	-1.5681
110855	cg03633073	cg03633073	0.00401971	chr16	89437518	-	chr16:89438503-89438850	N_Shore	ANKRD11;ANKRD11	0.29671	5.50196	3.27107	0.0018631	0.758746	-1.5683
732784	cg26478205	cg26478205	-0.0314819	chr16	25701385	-	chr16:25702955-25704631	N_Shore		-0.223019	-0.0630168	-3.27073	0.00186495	0.758746	-1.569
690477	cg24786257	cg24786257	0.0181844	chr2	235819996	+		OpenSea	AC010148.1	0.143412	1.26431	3.2707	0.00186514	0.758746	-1.56907
478934	cg16382882	cg16382882	0.00758852	chr12	113435923	+		OpenSea	OAS2;RP1-71H24.1	0.213583	3.98631	3.27018	0.00186796	0.758746	-1.57013
556922	cg19368383	cg19368383	-0.00844506	chr10	100194378	-		OpenSea	HPS1	-0.214661	3.8484	-3.27006	0.00186864	0.758746	-1.57038
253694	cg08485511	cg08485511	-0.015283	chr10	12252456	-		OpenSea		-0.297877	3.40256	-3.26985	0.00186983	0.758746	-1.57083
337385	cg11416367	cg11416367	0.0056297	chr17	75137675	-	chr17:75136325-75137730	Island	SEC14L1;SEC14L1;SEC14L1	0.153981	-4.18685	3.26972	0.0018705	0.758746	-1.57108
237892	cg07940485	cg07940485	-0.00687445	chr6	111409222	-	chr6:111408426-111409484	Island	SLC16A10;SLC16A10;SLC16A10	-0.265753	-4.46278	-3.26971	0.00187055	0.758746	-1.5711
615156	cg21739816	cg21739816	-0.0202998	chr4	3746443	-	chr4:3748224-3748581	N_Shore		-0.145281	0.637171	-3.26965	0.00187088	0.758746	-1.57122
354847	cg12044299	cg12044299	0.0145372	chr15	48009209	+	chr15:48009418-48011044	N_Shore	SEMA6D;SEMA6D;SEMA6D;SEMA6D;SEMA6D;SEMA6D	0.14933	-1.75917	3.26892	0.00187495	0.758746	-1.57274
261227	cg08744526	cg08744526	0.007463	chr9	34665323	+	chr9:34664930-34665687	Island	RP11-195F19.30;RP11-195F19.9;CCL27;RP11-195F19.5	0.116073	-3.07135	3.26883	0.00187546	0.758746	-1.57293
726927	cg26254553	cg26254553	0.0181447	chr11	75772645	+		OpenSea		0.128573	0.430312	3.26872	0.00187602	0.758746	-1.57314
101763	cg03332109	cg03332109	-0.00696109	chr11	126360468	+		OpenSea		-0.110238	2.85567	-3.26867	0.00187634	0.758746	-1.57326
180258	cg05981907	cg05981907	0.027381	chr17	38444134	-	chr17:38443815-38444152	Island	CDC6;CDC6	0.403643	-2.53943	3.26863	0.00187654	0.758746	-1.57334
502372	cg17216830	cg17216830	0.0171025	chr11	64685205	-	chr11:64684599-64684826	S_Shore	ATG2A;ATG2A;PPP2R5B	0.120886	0.597218	3.2683	0.00187837	0.758746	-1.57402
239712	cg08004178	cg08004178	0.0203888	chr11	102416699	-		OpenSea		0.112476	1.44207	3.26824	0.00187871	0.758746	-1.57415
701229	cg25214552	cg25214552	0.00508616	chr4	127891291	+		OpenSea		0.164449	2.83218	3.26815	0.00187922	0.758746	-1.57434
383093	cg13074965	cg13074965	-0.00997285	chr11	66395305	+	chr11:66393924-66394132	S_Shore	RBM14-RBM4	-0.144737	2.60239	-3.26785	0.00188085	0.758746	-1.57494
695697	cg24993990	cg24993990	0.0183163	chr2	166428802	-		OpenSea	CSRNP3;CSRNP3;CSRNP3	0.154171	0.912077	3.26784	0.00188089	0.758746	-1.57496
311772	cg10502206	cg10502206	0.0127757	chr2	145182344	+		OpenSea	ZEB2	0.125444	1.30699	3.26776	0.00188134	0.758746	-1.57513
303723	cg10217159	cg10217159	0.0115851	chr8	17768108	-		OpenSea	RP11-156K13.3;FGL1;FGL1	0.205106	2.60887	3.26737	0.00188352	0.758746	-1.57594
251873	cg08424166	cg08424166	0.0103963	chr6	161592221	+		OpenSea	AGPAT4	0.221832	3.80948	3.26731	0.00188386	0.758746	-1.57606
295083	cg09920550	cg09920550	0.00851632	chr3	189071644	-		OpenSea		0.21153	3.6911	3.26729	0.00188397	0.758746	-1.5761
629836	cg22353429	cg22353429	0.0123059	chr17	54857718	-	chr17:54857692-54857914	Island		0.243246	-3.50611	3.26728	0.00188402	0.758746	-1.57612
169901	cg05632866	cg05632866	-0.00813296	chr7	63764120	+	chr7:63767750-63767991	N_Shelf		-0.321725	4.33896	-3.26714	0.00188481	0.758746	-1.57642
588844	cg20662858	cg20662858	0.0187128	chr2	235166931	-		OpenSea		0.181384	-1.51483	3.26706	0.00188524	0.758746	-1.57657
569982	cg19883384	cg19883384	0.0117461	chr8	25905478	-	chr8:25900562-25905842	Island		0.377396	-3.82689	3.26692	0.00188601	0.758746	-1.57686
549165	cg19040032	cg19040032	0.0369054	chr8	146277255	+	chr8:146277254-146277491	Island	C8orf33	0.329327	-2.27452	3.26675	0.00188696	0.758746	-1.57722
459119	cg15676203	cg15676203	-0.00749848	chr19	10613488	+	chr19:10613046-10614280	Island	KEAP1;KEAP1	-0.242142	-3.90886	-3.2661	0.0018906	0.758746	-1.57856
13158	cg00418882	cg00418882	0.0157651	chr18	47814150	+	chr18:47813434-47814546	Island	CXXC1;CXXC1;CXXC1;CXXC1	0.211847	-2.57374	3.26606	0.00189081	0.758746	-1.57864
258155	cg08639757	cg08639757	0.038156	chr15	44847386	+		OpenSea		0.17564	0.413517	3.26572	0.00189272	0.758746	-1.57935
1097	cg00032184	cg00032184	0.0205839	chr14	55832876	+		OpenSea		0.395247	3.33034	3.2656	0.00189335	0.758746	-1.57958
583652	cg20444098	cg20444098	0.00841576	chr16	67700741	-	chr16:67700009-67701354	Island	C16orf48;C16orf86;C16orf86	0.364538	-4.39159	3.26559	0.00189341	0.758746	-1.5796
547036	cg18952110	cg18952110	0.0167385	chr12	123575880	+		OpenSea	PITPNM2;PITPNM2	0.21873	2.65469	3.26551	0.0018939	0.758746	-1.57978
457541	cg15620207	cg15620207	0.0251783	chr1	150207153	+	chr1:150206971-150207842	Island	ANP32E	0.309558	-2.72677	3.26545	0.00189423	0.758746	-1.57991
303862	cg10221014	cg10221014	0.0171666	chr12	47618577	-		OpenSea	FAM113B;FAM113B	0.558251	3.88715	3.26536	0.00189471	0.758746	-1.58008
582081	cg20382493	cg20382493	-0.0328997	chr13	114829170	+		OpenSea		-0.179192	1.16416	-3.26526	0.00189529	0.758746	-1.5803
749126	cg27104869	cg27104869	-0.00470239	chr10	75936335	-	chr10:75936217-75936726	Island	ADK;ADK	-0.247598	-4.49639	-3.26516	0.00189583	0.758746	-1.58049
238764	cg07969684	cg07969684	0.0112418	chr2	195154914	-		OpenSea		0.135401	1.38843	3.26467	0.00189855	0.758746	-1.5815
349837	cg11862917	cg11862917	-0.00757783	chr1	54715550	-		OpenSea	SSBP3	-0.166205	3.31779	-3.26455	0.00189925	0.758746	-1.58176
460641	cg15728256	cg15728256	0.0288731	chr1	40254184	-	chr1:40253683-40255172	Island	RP1-118J21.25;BMP8B;BMP8B;BMP8B;BMP8B	0.256476	-1.98615	3.26434	0.00190039	0.758746	-1.58218
714137	cg25735425	cg25735425	-0.0292465	chr17	40307262	-	chr17:40306909-40307263	Island	RAB5C;RAB5C;RAB5C	-0.204129	-0.536971	-3.26381	0.00190336	0.758746	-1.58327
741122	cg26802119	cg26802119	-0.0148297	chr7	128021037	+		OpenSea		-0.0885048	1.13685	-3.26367	0.00190417	0.758746	-1.58357
474255	cg16218980	cg16218980	-0.00644382	chr15	93631991	-	chr15:93631428-93633173	Island	RGMA	-0.134721	-3.77356	-3.26333	0.00190606	0.758746	-1.58426
702477	cg25267732	cg25267732	0.00613815	chr5	114632630	+	chr5:114631986-114632302	S_Shore	CCDC112;CCDC112;CCDC112;CCDC112;CCDC112	0.18743	-4.01542	3.26322	0.00190667	0.758746	-1.58449
763291	cg27652869	cg27652869	-0.014069	chr5	172216846	-		OpenSea		-0.115157	1.69746	-3.26316	0.00190704	0.758746	-1.58462
106779	cg03500911	cg03500911	-0.00440668	chr18	48556576	+	chr18:48556291-48557333	Island	SMAD4;SMAD4;SMAD4	-0.228806	-4.83316	-3.26301	0.00190786	0.758746	-1.58492
269096	cg09014603	cg09014603	-0.00916114	chr10	130505772	+	chr10:130508443-130508658	N_Shelf		-0.145366	2.82776	-3.2627	0.0019096	0.758746	-1.58556
709548	cg25552018	cg25552018	-0.0105813	chr1	225933716	-		OpenSea	RP11-145A3.1	-0.165352	2.70068	-3.26243	0.00191111	0.758746	-1.58611
389549	cg13313269	cg13313269	0.00676396	chr20	18488622	-	chr20:18488084-18488804	Island	SEC23B;SEC23B;SEC23B;SEC23B;SEC23B	0.198797	-4.12634	3.26185	0.00191442	0.758746	-1.58733
568577	cg19828169	cg19828169	-0.0102755	chr5	75699284	-	chr5:75698759-75700160	Island	IQGAP2;IQGAP2;IQGAP2;IQGAP2	-0.342027	-3.56501	-3.26173	0.0019151	0.758746	-1.58758
244810	cg08178078	cg08178078	-0.0131109	chr4	1350545	+		OpenSea	AC078852.1;AC078852.1;KIAA1530	-0.207513	2.96161	-3.26165	0.00191551	0.758746	-1.58772
374378	cg12753366	cg12753366	0.00623096	chr10	696321	+		OpenSea	C10orf108	0.425405	5.50567	3.26163	0.00191564	0.758746	-1.58777
1940	cg00058527	cg00058527	-0.0159731	chr21	18985366	+	chr21:18984535-18985697	Island	BTG3;BTG3;BTG3	-0.24927	-3.04551	-3.26142	0.00191681	0.758746	-1.5882
563266	cg19623418	cg19623418	0.0378361	chr20	55499548	+	chr20:55500347-55501102	N_Shore		0.40313	-2.15347	3.26048	0.00192211	0.758746	-1.59013
532464	cg18362234	cg18362234	-0.00707393	chr1	11821808	-	chr1:11822139-11822363	N_Shore	C1orf167	-0.136672	3.32043	-3.25968	0.00192667	0.758746	-1.59179
281609	cg09447681	cg09447681	-0.00792496	chr9	132689547	-		OpenSea		-0.230993	3.98156	-3.25967	0.0019267	0.758746	-1.5918
646258	cg23028129	cg23028129	0.0208645	chr19	36379165	+		OpenSea	NFKBID	0.465975	3.68716	3.25958	0.00192723	0.758746	-1.59199
594118	cg20880275	cg20880275	0.00472542	chr22	50246870	-	chr22:50246590-50248143	Island	ZBED4	0.115868	-3.74075	3.25949	0.00192773	0.758746	-1.59217
570888	cg19918208	cg19918208	0.0211714	chr6	28828364	-	chr6:28831682-28832134	N_Shelf	XXbac-BPG308K3.6	0.224248	0.163043	3.25936	0.00192851	0.758746	-1.59246
482090	cg16492044	cg16492044	0.0315275	chr20	18536888	-		OpenSea		0.205527	0.858792	3.25931	0.00192875	0.758746	-1.59255
229851	cg07662771	cg07662771	-0.0139179	chr3	64008007	+	chr3:64008883-64009293	N_Shore	PSMD6	-0.326022	3.97654	-3.25928	0.00192896	0.758746	-1.59262
193346	cg06444189	cg06444189	0.0177507	chr12	6953740	+		OpenSea		0.109523	0.808571	3.25923	0.00192923	0.758746	-1.59272
13810	cg00440256	cg00440256	-0.00610663	chr14	74661379	+		OpenSea		-0.134327	3.50514	-3.25917	0.00192955	0.758746	-1.59284
533307	cg18397050	cg18397050	0.00937145	chr7	7782188	+		OpenSea	AC007161.4;AC006465.3	0.235182	4.02345	3.25898	0.00193063	0.758746	-1.59323
697780	cg25073179	cg25073179	-0.00795566	chr7	105242291	-		OpenSea	EFCAB10	-0.199645	3.67981	-3.25895	0.00193084	0.758746	-1.5933
399920	cg13651150	cg13651150	-0.0246328	chr8	64616861	-		OpenSea	RP11-579E24.2;RP11-32K4.1	-0.249783	2.31763	-3.2589	0.00193111	0.758746	-1.5934
284596	cg09553698	cg09553698	-0.0252906	chr9	139560188	-	chr9:139559804-139561005	Island	EGFL7;EGFL7;EGFL7;EGFL7;EGFL7	-0.198369	-0.637736	-3.25881	0.00193161	0.758746	-1.59358
300882	cg10122698	cg10122698	0.0328745	chr18	74961964	-	chr18:74961556-74963822	Island	GALR1	0.321157	-1.85599	3.25879	0.0019317	0.758746	-1.59361
569468	cg19862782	cg19862782	-0.012753	chr1	1153924	-	chr1:1153784-1154419	Island	SDF4	-0.123042	2.02999	-3.25843	0.00193376	0.758746	-1.59436
253512	cg08479688	cg08479688	-0.00594149	chr1	234614740	+	chr1:234613936-234614972	Island	TARBP1	-0.2655	-4.62599	-3.2578	0.00193735	0.758746	-1.59566
411219	cg14018731	cg14018731	0.0209739	chr9	98784336	+	chr9:98783216-98784364	Island	LINC00092	0.403079	-3.12643	3.25773	0.00193775	0.758746	-1.5958
561033	cg19532959	cg19532959	0.0109556	chr12	65518055	-	chr12:65514878-65515863	S_Shelf		0.303617	3.65049	3.25754	0.00193884	0.758746	-1.5962
669805	cg23966257	cg23966257	-0.0196516	chr18	25533406	-		OpenSea	AC015933.2	-0.176087	2.12002	-3.25749	0.00193912	0.758746	-1.5963
72710	cg02374430	cg02374430	-0.0363993	chr15	39420974	+		OpenSea		-0.424209	2.62927	-3.25702	0.00194178	0.758746	-1.59726
274365	cg09201413	cg09201413	-0.0159351	chr12	95611351	+	chr12:95610834-95611997	Island	VEZT;FGD6;VEZT	-0.219251	-2.6424	-3.25699	0.00194199	0.758746	-1.59733
674875	cg24163184	cg24163184	-0.00830432	chr17	34932199	+		OpenSea	CTB-75G16.1	-0.202239	3.58035	-3.2569	0.00194248	0.758746	-1.59751
626860	cg22227138	cg22227138	0.0127036	chr8	23747963	+		OpenSea		0.468411	4.24877	3.25675	0.00194336	0.758746	-1.59783
620675	cg21963406	cg21963406	0.0101974	chr2	240125913	+		OpenSea	HDAC4	0.150158	2.80811	3.25674	0.00194341	0.758746	-1.59784
532412	cg18360270	cg18360270	-0.00571762	chr9	131384418	-		OpenSea		-0.154386	3.72008	-3.25665	0.00194395	0.758746	-1.59804
177241	cg05884880	cg05884880	-0.0131313	chr10	114510407	+		OpenSea	RP11-25C19.1	-0.30552	3.42052	-3.25656	0.00194446	0.758746	-1.59822
420410	cg14311172	cg14311172	-0.0444661	chr7	82245869	-		OpenSea		-0.246072	-0.3312	-3.25633	0.00194575	0.758746	-1.59869
574448	cg20061010	cg20061010	0.019231	chr7	35301861	-	chr7:35301150-35301731	S_Shore		0.161194	-1.9079	3.25566	0.00194959	0.758746	-1.60007
134256	cg04423542	cg04423542	0.00805328	chr6	30293581	-	chr6:30294169-30295071	N_Shore	TRIM39;TRIM39;TRIM39;HCG17;HCG18	0.14538	-3.27885	3.25565	0.00194965	0.758746	-1.60009
607593	cg21429174	cg21429174	0.0246531	chr16	57126228	+	chr16:57126044-57127110	Island	CPNE2;CPNE2;CPNE2;RP11-407G23.1	0.209091	-1.72842	3.25557	0.00195008	0.758746	-1.60024
514163	cg17646100	cg17646100	-0.0118652	chr1	201476152	-	chr1:201475885-201476516	Island	RP11-134G8.7;CSRP1;CSRP1;CSRP1;CSRP1;CSRP1	-0.260931	-3.37323	-3.25528	0.00195174	0.758746	-1.60084
204475	cg06814612	cg06814612	-0.00901954	chr1	52082130	-		OpenSea	OSBPL9;OSBPL9;OSBPL9;OSBPL9	-0.118717	2.90039	-3.25524	0.00195198	0.758746	-1.60092
143943	cg04755864	cg04755864	0.0207872	chr1	42655586	+		OpenSea	FOXJ3	0.384908	3.4163	3.25503	0.00195319	0.758746	-1.60136
406156	cg13857168	cg13857168	0.0252078	chr17	75415895	+		OpenSea	2009-09-01	0.126857	0.599075	3.25496	0.00195359	0.758746	-1.6015
711012	cg25606780	cg25606780	-0.00749671	chr3	47397852	-	chr3:47397811-47398210	Island		-0.148824	3.53538	-3.25486	0.00195419	0.758746	-1.60172
606641	cg21386457	cg21386457	0.00879321	chr11	65756660	-		OpenSea		0.271612	-4.14208	3.25478	0.00195467	0.758746	-1.60189
150173	cg04962159	cg04962159	-0.0080823	chr5	92916474	-	chr5:92914770-92917337	Island	RP11-65F13.2	-0.200692	-3.86965	-3.25471	0.00195503	0.758746	-1.60202
414823	cg14135176	cg14135176	-0.00511427	chr11	58949315	+		OpenSea	DTX4	-0.158297	3.80078	-3.25453	0.00195608	0.758746	-1.60239
524365	cg18045670	cg18045670	0.00463186	chr16	2570220	-	chr16:2569559-2571071	Island	AMDHD2;AMDHD2	0.177947	-4.32787	3.25428	0.00195753	0.758746	-1.60291
88491	cg02893619	cg02893619	-0.00935449	chr17	63583392	-		OpenSea		-0.23142	3.72277	-3.2542	0.00195801	0.758746	-1.60308
98156	cg03212479	cg03212479	-0.0106335	chr2	57770546	-		OpenSea	SNORD78	-0.159096	2.79443	-3.25391	0.00195966	0.758746	-1.60367
161539	cg05342388	cg05342388	0.0131431	chr14	75477617	-		OpenSea		0.25435	3.42869	3.25384	0.00196003	0.758746	-1.60381
292808	cg09844573	cg09844573	0.0116217	chr20	62199190	-	chr20:62200085-62200320	N_Shore	RP4-697K14.7;RP4-697K14.12;RP4-697K14.7	0.223586	-2.76683	3.25318	0.00196389	0.758746	-1.60518
581435	cg20353465	cg20353465	-0.00398306	chr2	27346528	-	chr2:27346380-27346766	Island	ABHD1	-0.138052	-4.11349	-3.25316	0.00196396	0.758746	-1.60521
15193	cg00482802	cg00482802	-0.00530835	chr2	161126330	-	chr2:161126364-161126825	N_Shore	ITGB6	-0.225197	-4.4855	-3.25293	0.00196529	0.758746	-1.60568
381867	cg13030586	cg13030586	0.0154598	chr4	186347098	-	chr4:186346794-186347571	Island	UFSP2;UFSP2	0.270517	-3.25414	3.25286	0.00196573	0.758746	-1.60584
486159	cg16632644	cg16632644	-0.0109152	chr7	32908251	+		OpenSea	KBTBD2	-0.318452	3.82139	-3.2524	0.00196836	0.758746	-1.60677
492522	cg16860786	cg16860786	0.024927	chr8	141542833	-	chr8:141545521-141545749	N_Shelf		0.401091	2.94079	3.25209	0.00197019	0.758746	-1.60742
223707	cg07453407	cg07453407	-0.00929722	chr19	46404031	+	chr19:46404537-46406545	N_Shore		-0.162748	2.93652	-3.25206	0.00197034	0.758746	-1.60748
517652	cg17779790	cg17779790	0.0116243	chr17	7197994	+	chr17:7197431-7198417	Island	YBX2;YBX2	0.258061	-3.98824	3.25189	0.00197132	0.758746	-1.60782
364530	cg12399426	cg12399426	0.0119875	chr12	89919013	+	chr12:89919012-89919904	Island	GALNT4;POC1B;POC1B;POC1B;POC1B;POC1B;POC1B	0.391884	-4.23863	3.25155	0.0019733	0.758746	-1.60853
750575	cg27160738	cg27160738	-0.00879886	chr14	70238041	+	chr14:70233570-70234668	S_Shelf	SRSF5	-0.157646	3.00489	-3.25152	0.00197348	0.758746	-1.60859
605319	cg21326301	cg21326301	0.0503266	chr3	180397115	+	chr3:180397104-180397877	Island	CCDC39-AS1;CCDC39	0.274102	-0.19352	3.25133	0.00197457	0.758746	-1.60898
699007	cg25123566	cg25123566	0.00773636	chr12	47610734	+		OpenSea	RP11-493L12.2;RP11-493L12.2;RP11-493L12.2;RP11-493L12.2;RP11-493L12.2;RP11-493L12.2;FAM113B;FAM113B	0.247103	-4.13989	3.25131	0.00197471	0.758746	-1.60903
511119	cg17526890	cg17526890	0.0318118	chr2	96868790	-		OpenSea		0.373223	1.93249	3.25126	0.00197497	0.758746	-1.60912
42324	cg01363736	cg01363736	-0.00773506	chr20	37172289	-		OpenSea		-0.150818	2.93556	-3.25098	0.00197663	0.758746	-1.60971
79357	cg02593613	cg02593613	-0.00557139	chr6	90001774	-		OpenSea		-0.142056	3.18138	-3.25091	0.00197701	0.758746	-1.60984
521241	cg17921991	cg17921991	-0.00826344	chr11	66511064	+	chr11:66511803-66512719	N_Shore	C11orf80;C11orf80;C11orf80;C11orf80	-0.118046	2.79587	-3.25089	0.00197714	0.758746	-1.60989
126801	cg04173301	cg04173301	-0.0118466	chr9	81641674	+		OpenSea		-0.0905492	1.48063	-3.25086	0.00197728	0.758746	-1.60994
197906	cg06600276	cg06600276	-0.00912565	chr12	57570056	-	chr12:57569723-57569941	S_Shore		-0.169267	3.43308	-3.2507	0.00197822	0.758746	-1.61027
242712	cg08107930	cg08107930	-0.0127852	chr9	136025003	+	chr9:136024223-136025112	Island	RALGDS;RALGDS	-0.303911	-3.74078	-3.2507	0.00197822	0.758746	-1.61027
348268	cg11810303	cg11810303	0.015388	chr11	109956144	-		OpenSea		0.185712	1.76738	3.2506	0.00197879	0.758746	-1.61047
86262	cg02821443	cg02821443	-0.019932	chr9	26892894	-	chr9:26892288-26892936	Island	C9orf82;C9orf82;C9orf82;C9orf82	-0.261613	-2.3302	-3.25036	0.00198022	0.758746	-1.61098
644990	cg22978940	cg22978940	0.0147578	chr21	46898610	+	chr21:46898565-46898993	Island		0.363223	-3.67767	3.25019	0.00198123	0.758746	-1.61133
225403	cg07509511	cg07509511	0.0170944	chr2	65297852	-		OpenSea	CEP68;CEP68;RAB1A	0.200005	2.66484	3.25014	0.0019815	0.758746	-1.61143
332990	cg11260904	cg11260904	-0.040434	chr5	134872029	-	chr5:134870740-134872051	Island	NEUROG1	-0.291997	-0.978384	-3.24996	0.00198253	0.758746	-1.61179
724909	cg26175343	cg26175343	-0.0132715	chr20	6034888	+	chr20:6032675-6033517	S_Shore	LRRN4	-0.17348	2.42637	-3.24984	0.00198323	0.758746	-1.61204
386769	cg13212048	cg13212048	0.0525092	chr17	80162886	+		OpenSea	CCDC57	0.390744	1.33732	3.24971	0.001984	0.758746	-1.61231
503813	cg17271428	cg17271428	0.010367	chr12	28128669	+	chr12:28127890-28128575	S_Shore		0.190006	-3.53805	3.24969	0.00198409	0.758746	-1.61234
154611	cg05109266	cg05109266	-0.0189045	chr11	810147	-	chr11:809202-810509	Island	RPLP2;PIDD;RPLP2;RPLP2;RPLP2	-0.190138	-2.48361	-3.24939	0.00198585	0.758746	-1.61296
610394	cg21542574	cg21542574	0.0105226	chr22	46726517	+	chr22:46727378-46727703	N_Shore	TRMU;GTSE1	0.183406	3.33701	3.24934	0.00198613	0.758746	-1.61306
643690	cg22924724	cg22924724	-0.0103163	chr17	26683562	-	chr17:26684165-26684875	N_Shore	POLDIP2;TMEM199;TMEM199	-0.113526	2.32887	-3.24929	0.00198645	0.758746	-1.61317
344579	cg11682605	cg11682605	0.0353468	chr7	77851190	+		OpenSea		0.284248	1.75271	3.24885	0.00198901	0.758746	-1.61408
321854	cg10858898	cg10858898	-0.0123277	chr17	38245607	-	chr17:38249260-38249603	N_Shelf		-0.0894962	1.50181	-3.24875	0.00198957	0.758746	-1.61427
271226	cg09091713	cg09091713	0.00857195	chr3	120277763	+		OpenSea		0.240644	-4.06952	3.24861	0.00199044	0.758746	-1.61458
453226	cg15457775	cg15457775	0.0188045	chr5	72901732	-		OpenSea		0.19544	2.25758	3.24849	0.00199113	0.758746	-1.61482
398976	cg13619988	cg13619988	0.00480378	chr14	58894515	+	chr14:58893618-58893953	S_Shore	TIMM9;TIMM9;KIAA0586;KIAA0586;TIMM9;TIMM9;TIMM9;KIAA0586	0.115837	-3.82602	3.24835	0.00199196	0.758746	-1.61511
97015	cg03173748	cg03173748	0.0245884	chr16	83760849	+		OpenSea	RP11-298D21.2;RP11-298D21.1;RP11-298D21.1	0.411476	-3.34789	3.24827	0.00199243	0.758746	-1.61528
185999	cg06182284	cg06182284	0.0191776	chr1	17814667	-		OpenSea		0.177209	2.13543	3.24764	0.0019961	0.758746	-1.61657
185120	cg06151282	cg06151282	0.0250475	chr11	17137884	-		OpenSea	U6;PIK3C2A	0.13934	0.783188	3.24762	0.00199619	0.758746	-1.6166
204788	cg06823633	cg06823633	-0.00649057	chr14	73167527	+		OpenSea	DPF3	-0.154159	3.34185	-3.24757	0.00199652	0.758746	-1.61671
364782	cg12408601	cg12408601	0.0246462	chr6	27841665	+	chr6:27839698-27840069	S_Shore	HIST1H4L	0.182244	-1.31616	3.24744	0.00199729	0.758746	-1.61698
634777	cg22561550	cg22561550	0.0121161	chr15	52209731	+		OpenSea		0.168129	2.95645	3.24726	0.00199831	0.758746	-1.61734
707522	cg25468488	cg25468488	-0.00728718	chr2	219268015	-	chr2:219271008-219271469	N_Shelf	CTDSP1	-0.179087	3.69826	-3.24725	0.00199841	0.758746	-1.61737
269931	cg09044174	cg09044174	-0.017784	chr20	60308212	+		OpenSea	CDH4	-0.15151	1.44008	-3.2472	0.00199866	0.758746	-1.61746
461123	cg15744170	cg15744170	-0.00811721	chr2	88845528	+	chr2:88849435-88849692	N_Shelf	AC104134.2	-0.0932238	2.30085	-3.24672	0.00200151	0.758746	-1.61846
372444	cg12681329	cg12681329	0.0212717	chr10	62364321	+		OpenSea	ANK3	0.296435	2.84051	3.24669	0.00200167	0.758746	-1.61852
222652	cg07416315	cg07416315	-0.00538533	chr22	48897200	-	chr22:48896375-48896591	S_Shore		-0.20343	4.37883	-3.24636	0.00200364	0.758746	-1.6192
409678	cg13971360	cg13971360	0.00718676	chr2	201827899	+	chr2:201828015-201828514	N_Shore	ORC2;AC005037.3;AC005037.3;ORC2	0.132642	-3.30306	3.24621	0.00200449	0.758746	-1.6195
51315	cg01662455	cg01662455	-0.0131338	chr19	17487896	-	chr19:17487895-17488125	Island	PLVAP	-0.0914524	0.129228	-3.2461	0.00200512	0.758746	-1.61972
215587	cg07175191	cg07175191	0.0222228	chr17	26988607	-	chr17:26988721-26989391	N_Shore	SUPT6H;SDF2	0.208453	-1.49771	3.24579	0.00200698	0.758746	-1.62037
63959	cg02083676	cg02083676	-0.0250201	chr3	127311156	-	chr3:127308568-127310132	S_Shore	TPRA1	-0.123852	0.954773	-3.24573	0.0020073	0.758746	-1.62048
713690	cg25719481	cg25719481	-0.00481701	chr20	33265145	-	chr20:33264666-33265193	Island	PIGU;PIGU	-0.241379	-4.841	-3.24567	0.00200767	0.758746	-1.62061
109538	cg03590216	cg03590216	0.0193619	chr20	5931285	+	chr20:5930962-5931623	Island	MCM8;TRMT6;MCM8;TRMT6;TRMT6;MCM8;MCM8	0.176804	-2.06483	3.2454	0.00200927	0.758746	-1.62117
533915	cg18422172	cg18422172	-0.00815038	chr7	91764311	-	chr7:91763095-91764367	Island	CTB-161K23.1;CYP51A1;CYP51A1;CTB-161K23.1;LRRD1	-0.263322	-4.43545	-3.2453	0.00200988	0.758746	-1.62138
104800	cg03434950	cg03434950	0.0112292	chr12	52631505	-	chr12:52626793-52627577	S_Shelf		0.159518	1.14776	3.24518	0.00201058	0.758746	-1.62162
407314	cg13895461	cg13895461	0.0171431	chr4	187112537	+	chr4:187111939-187113286	Island	CYP4V2;CYP4V2	0.399628	-3.83973	3.24491	0.00201219	0.758746	-1.62218
607197	cg21411237	cg21411237	-0.00911219	chr5	110468728	+		OpenSea		-0.122978	2.75735	-3.24473	0.00201321	0.758746	-1.62254
375695	cg12801392	cg12801392	-0.0131147	chr3	48470799	-	chr3:48470230-48471389	Island	PLXNB1;PLXNB1;PLXNB1;PLXNB1	-0.343428	-3.62566	-3.24472	0.00201329	0.758746	-1.62257
365623	cg12438413	cg12438413	0.00910905	chr17	38510643	+		OpenSea	RARA	0.131924	2.98109	3.2445	0.00201458	0.758746	-1.62301
455494	cg15547661	cg15547661	-0.0111999	chr22	38840933	+		OpenSea	KCNJ4	-0.108767	2.0621	-3.24446	0.00201481	0.758746	-1.62309
663862	cg23724106	cg23724106	-0.00444885	chr4	110481086	+	chr4:110480827-110482060	Island	CCDC109B;CCDC109B	-0.112959	-3.37404	-3.24439	0.00201526	0.758746	-1.62325
394282	cg13470969	cg13470969	0.0232627	chr1	152490870	+	chr1:152487978-152488270	S_Shelf		0.173551	2.0727	3.24407	0.00201715	0.758746	-1.6239
486775	cg16654079	cg16654079	-0.0242945	chr3	14612973	+	chr3:14615366-14615957	N_Shelf		-0.673427	4.66131	-3.24394	0.00201791	0.758746	-1.62417
760164	cg27531867	cg27531867	0.0354033	chr19	12942876	+	chr19:12944528-12945299	N_Shore	RTBDN	0.197488	-0.16299	3.24363	0.00201972	0.758746	-1.6248
219337	cg07303548	cg07303548	-0.0171773	chr11	67231878	-	chr11:67232298-67232558	N_Shore	TMEM134	-0.129522	0.928368	-3.24353	0.00202034	0.758746	-1.62501
312061	cg10511618	cg10511618	0.00818054	chr4	113436232	-	chr4:113435898-113438002	Island	RP11-402J6.1;RP11-402J6.1	0.281884	-4.77717	3.24343	0.0020209	0.758746	-1.62521
[truncated: 7,880 more rows]
