# Supplementary material for: An epigenome‐wide study of a needs‐based family intervention for offspring of trauma‐exposed mothers in Kosovo
Source: Brain Behav. 2024 Sep 11;14(9):e70029. doi: 10.1002/brb3.70029 (PMC11391026; doi:10.1002/brb3.70029)
Supplement: Supplementary file 3 — Supporting Information [file BRB3-14-e70029-s003.xlsx]

## Sheet: Supplementary Table 3_DMRs
order	seqnames	start	end	width	strand	no.cpgs	min_smoothed_fdr	Stouffer	HMFDR	Fisher	maxdiff	meandiff	overlapping.genes
214	chr1	205818484	205820014	1531	*	15	1.26e-05	0.999811	0.810496	0.999999	-0.155339	-0.0859276	PM20D1
107	chr21	47581042	47582351	1310	*	5	5.64e-05	0.95202	0.770725	0.989318	-0.110419	-0.0740061	SPATC1L
49	chr7	73157217	73157788	572	*	3	0.0113513	0.898372	0.768225	0.953927	-0.0616566	-0.0511668	NA
134	chr22	47169227	47169664	438	*	5	0.0236828	0.987651	0.822968	0.996914	-0.0920149	-0.0488711	TBC1D22A
145	chr6	164171506	164172619	1114	*	7	0.00079075	0.980504	0.782073	0.997999	-0.0686356	-0.0450889	RP1-230L10.1
205	chr10	123355239	123356926	1688	*	13	0.00314871	0.999548	0.818045	0.999996	-0.088975	-0.0444696	FGFR2
216	chr1	59042745	59043873	1129	*	12	0.0103669	0.999974	0.849896	0.999999	-0.0948201	-0.0410367	TACSTD2
113	chr4	183728196	183729176	981	*	5	0.00672482	0.960173	0.782953	0.991649	-0.0624784	-0.0402148	NA
234	chr6	33047944	33049360	1417	*	18	1.26e-05	0.999993	0.825733	1	-0.0697625	-0.0350564	HLA-DPB1, HLA-DPA1
164	chr5	23506738	23507656	919	*	8	0.00123717	0.991854	0.799822	0.999474	-0.0550221	-0.0341298	PRDM9
166	chr7	128354862	128355717	856	*	8	2.78e-05	0.993148	0.800434	0.999503	-0.0854911	-0.0337651	FAM71F1
96	chr6	110680085	110680537	453	*	4	0.0121214	0.948373	0.790558	0.984582	-0.0376308	-0.03068	NA
98	chr10	134221503	134222218	716	*	4	0.00761133	0.951862	0.792941	0.985336	-0.0369448	-0.0294011	PWWP2B
76	chr20	56649757	56650428	672	*	3	0.00951192	0.935866	0.801183	0.970702	-0.0578372	-0.0290306	NA
101	chr22	36806001	36806443	443	*	4	0.00699218	0.954937	0.796948	0.98641	-0.0604693	-0.0287661	NA
229	chr16	8806531	8807308	778	*	14	0.0198929	0.999911	0.839907	1	-0.039437	-0.0286349	ABAT
53	chr6	30104295	30104552	258	*	3	0.0251481	0.903652	0.773992	0.956989	-0.0314835	-0.0286229	TRIM40
47	chr7	128094710	128095027	318	*	3	0.00117321	0.893826	0.764138	0.951579	-0.0419267	-0.0279879	NA
246	chr6	30038254	30039801	1548	*	32	6.14e-06	1	0.857134	1	-0.0948968	-0.0265672	RNF39
51	chr9	100850334	100850391	58	*	3	0.0113161	0.900776	0.770887	0.95535	-0.033155	-0.0258014	TRIM14
62	chr8	124218573	124219077	505	*	3	0.00806432	0.91398	0.783021	0.961824	-0.0422189	-0.0256342	FAM83A
99	chr17	27899465	27899966	502	*	4	0.0068021	0.955768	0.794014	0.985814	-0.0425194	-0.0247721	RP11-68I3.2, TP53I13
82	chr11	9385487	9385838	352	*	3	0.0107913	0.938502	0.808186	0.973308	-0.0431338	-0.0245604	NA
123	chr5	176559563	176560265	703	*	4	0.00612689	0.983091	0.83707	0.994277	-0.0740138	-0.0242854	NSD1
247	chr7	27182435	27185136	2702	*	43	0.0006267	1	0.848668	1	-0.042941	-0.023042	HOXA-AS3, HOXA3, RP1-170O19.22, HOXA5, HOXA6
52	chr12	76426593	76426835	243	*	3	0.00632088	0.900677	0.770931	0.955354	-0.0327074	-0.0230289	RP11-290L1.2, PHLDA1
58	chr10	6185502	6186015	514	*	3	0.00181644	0.909049	0.778723	0.95956	-0.0319328	-0.0228802	NA
177	chr10	81966886	81967666	781	*	9	0.00419684	0.998291	0.814556	0.999879	-0.0342769	-0.0226076	LINC00857
183	chr13	76444798	76445152	355	*	9	0.0287361	0.998432	0.83031	0.99994	-0.0337371	-0.0216676	NA
125	chr7	111367979	111368847	869	*	5	9.52e-05	0.997117	0.800363	0.994853	-0.033021	-0.0205074	DOCK4
71	chr15	90291404	90291815	412	*	3	0.025929	0.925781	0.795378	0.967706	-0.0310395	-0.0201271	NA
173	chr6	26017619	26018185	567	*	8	0.0164399	0.996873	0.822997	0.999796	-0.0245624	-0.0197035	HIST1H1A
225	chr21	45705175	45706101	927	*	14	0.00108494	0.999925	0.835625	1	-0.0343885	-0.0196931	AIRE
158	chr6	30130914	30131219	306	*	6	0.0375968	0.991377	0.831097	0.999009	-0.0298607	-0.0196486	TRIM15
79	chr2	238535538	238535754	217	*	3	0.0215105	0.935533	0.804338	0.971759	-0.0329145	-0.0186721	NA
111	chr10	3215771	3216063	293	*	4	0.0127147	0.967146	0.816344	0.990666	-0.0283776	-0.0181749	NA
151	chr4	3746818	3747424	607	*	5	0.0210103	0.99764	0.851099	0.998717	-0.0336475	-0.0181721	NA
74	chr6	33159353	33159547	195	*	3	0.0395554	0.928479	0.795241	0.967921	-0.0254571	-0.0176688	COL11A2
165	chr8	42064673	42065314	642	*	7	0.0054967	0.997997	0.820317	0.999485	-0.0330905	-0.0172934	PLAT
88	chr7	24797835	24797884	50	*	3	0.0497852	0.954619	0.824985	0.979665	-0.0226827	-0.0171896	DFNA5
138	chr7	55256469	55257189	721	*	6	0.00533252	0.980547	0.794623	0.997103	-0.0256728	-0.0158528	EGFR, EGFR-AS1
126	chr11	15962932	15963167	236	*	4	0.0319349	0.981317	0.842715	0.994892	-0.026448	-0.0158226	NA
120	chr13	25874859	25875436	578	*	4	0.0199207	0.9858	0.833353	0.993866	-0.0277478	-0.0149583	RP11-271M24.2
169	chr16	3148982	3149964	983	*	7	0.00457396	0.998631	0.829107	0.999636	-0.0308064	-0.0148595	ZSCAN10
118	chr8	71315397	71315757	361	*	3	0.0256244	0.989065	0.873898	0.992731	-0.03592	-0.0147975	NCOA2
144	chr10	82362879	82363434	556	*	5	0.013108	0.99433	0.83337	0.997846	-0.0306818	-0.0145481	SH2D4B
131	chr17	1478463	1479213	751	*	5	8.31e-05	0.983782	0.81578	0.996312	-0.0262197	-0.0144853	SLC43A2
146	chr8	142318443	142318883	441	*	5	0.0241324	0.998953	0.840072	0.998205	-0.0376985	-0.0141472	NA
152	chr7	91764177	91764605	429	*	7	0.00544913	0.98745	0.799734	0.998838	-0.0203986	-0.014129	CTB-161K23.1, CYP51A1, LRRD1
196	chr19	19007074	19007946	873	*	9	0.0043925	0.999971	0.851423	0.999984	-0.0424448	-0.0139435	CERS1
56	chr12	52399713	52399891	179	*	3	0.0205122	0.904953	0.775288	0.957678	-0.0158155	-0.0135785	NA
129	chr20	6034694	6035150	457	*	5	0.00155521	0.996048	0.810001	0.995893	-0.0262362	-0.0135625	LRRN4
237	chr12	49318740	49319819	1080	*	17	0.00156604	0.999998	0.846883	1	-0.0480774	-0.0134198	CCDC65, RP11-302B13.5, FKBP11, AC073610.5
109	chr12	53297987	53298424	438	*	4	0.0201754	0.981602	0.811182	0.990283	-0.0204004	-0.01331	KRT8
66	chr2	232253568	232253619	52	*	3	0.0164941	0.918705	0.786948	0.963854	-0.0186802	-0.0130402	NA
243	chr6	30881316	30882094	779	*	26	0.00663578	1	0.869208	1	-0.0333316	-0.0129408	GTF2H4, VARS2
127	chr19	35323336	35324528	1193	*	5	0.00236194	0.993999	0.807787	0.99565	-0.016278	-0.0124352	CTC-523E23.4
64	chr14	50190899	50191230	332	*	3	0.0113513	0.91478	0.784217	0.962376	-0.0296139	-0.0122262	KLHDC1
141	chr5	135394043	135394399	357	*	4	0.0236828	0.992744	0.86585	0.997376	-0.0238444	-0.011796	TGFBI
198	chr19	2427956	2429209	1254	*	11	0.000387933	0.999596	0.825958	0.999989	-0.0489852	-0.0117142	LMNB2
81	chr11	119558088	119558452	365	*	3	0.00156604	0.945234	0.80568	0.973001	-0.0159097	-0.0116399	PVRL1
93	chr1	201081382	201081686	305	*	4	0.0255652	0.945324	0.787979	0.983774	-0.0187394	-0.0115837	CACNA1S
106	chr19	4518598	4518890	293	*	3	0.0303585	0.989173	0.85076	0.987986	-0.0202314	-0.0109867	NA
223	chr1	231155449	231156359	911	*	13	0.0054967	0.999986	0.845693	1	-0.0297353	-0.0109159	FAM89A, MIR1182
86	chr2	208884640	208884900	261	*	3	0.0177193	0.96852	0.817027	0.978105	-0.014315	-0.0102442	PLEKHM3
167	chr20	3712795	3713584	790	*	7	0.0111442	0.996552	0.828389	0.999605	-0.017496	-0.0101138	HSPA12B
197	chr10	75545269	75545908	640	*	9	0.00041331	0.999923	0.854646	0.999987	0.0341829	0.0101901	ZSWIM8
105	chr5	138211043	138211084	42	*	3	0.0484947	0.971738	0.852396	0.987703	0.0182079	0.0102096	CTNNA1, LRRTM2
244	chr6	33245359	33246149	791	*	27	0.00801098	1	0.867357	1	0.0284914	0.0103356	B3GALT4
142	chr8	146277255	146278003	749	*	5	0.0231905	0.99346	0.827847	0.997459	0.0347976	0.0103715	C8orf33
211	chr22	30476089	30476452	364	*	11	0.0371999	0.999987	0.858346	0.999999	0.0240877	0.0104969	HORMAD2, CTA-85E5.10
245	chr18	74960652	74962672	2021	*	31	1.18e-06	1	0.851546	1	0.0393468	0.0108036	GALR1
154	chr20	62199034	62199539	506	*	7	0.00046137	0.988585	0.801192	0.998908	0.0247527	0.0110027	HELZ2
162	chr14	92413497	92413957	461	*	6	0.0122909	0.996547	0.837328	0.999266	0.0458916	0.0116595	FBLN5
90	chr17	80185566	80186085	520	*	4	0.0290417	0.941823	0.781821	0.982083	0.015469	0.0117899	NA
230	chr8	22132563	22133356	794	*	13	0.0016731	0.999999	0.853661	1	0.0361424	0.0122479	PIWIL2, CTD-2530N21.4
233	chr10	134144355	134146220	1866	*	15	0.00250025	0.999986	0.840319	1	0.0631035	0.012313	LRRC27, STK32C
192	chr2	162164127	162164773	647	*	9	0.00277746	0.999848	0.846291	0.999978	0.0805384	0.0123811	PSMD14
226	chr1	242011743	242012573	831	*	12	7.44e-05	0.999987	0.858647	1	0.0465528	0.0127459	EXO1
104	chr19	49576056	49576241	186	*	3	0.0241465	0.983808	0.849711	0.987614	0.0243063	0.0137774	KCNA7
133	chr11	31837806	31837996	191	*	4	0.0381399	0.991383	0.860529	0.996905	0.034993	0.0138875	RCN1, PAX6
161	chr17	46621638	46622154	517	*	6	0.00923117	0.99529	0.832769	0.999137	0.0300798	0.0139506	HOXB-AS1, HOXB2
108	chr5	83018357	83018669	313	*	3	0.0123686	0.987072	0.85824	0.989616	0.0324027	0.0143573	NA
195	chr8	13133706	13134569	864	*	9	0.0174545	0.999878	0.849396	0.999982	0.0510254	0.0145365	DLC1
235	chr1	201856996	201857955	960	*	14	1.18e-06	1	0.867472	1	0.0427054	0.0158679	SHISA4
206	chr20	3051493	3052692	1200	*	13	0.000122182	0.999907	0.826707	0.999998	0.0465127	0.0160094	OXT
55	chr4	7740427	7740821	395	*	3	0.0113161	0.904722	0.774697	0.957414	0.0343434	0.0161872	SORCS2
124	chr6	31166174	31166799	626	*	5	0.00498686	0.975226	0.799945	0.99445	0.026964	0.0175977	HCG27
94	chr14	93388800	93388906	107	*	3	0.0426182	0.992553	0.83637	0.984418	0.0343113	0.0201753	NA
84	chr7	155738650	155739055	406	*	3	0.0146917	0.954256	0.813224	0.976111	0.0326671	0.0207003	NA
57	chr21	15954403	15954509	107	*	3	0.0378572	0.907589	0.778026	0.959099	0.0252614	0.0228318	SAMSN1
102	chr5	135467746	135468041	296	*	4	0.00794767	0.957702	0.79641	0.986436	0.0413739	0.0229002	SMAD5-AS1
87	chr7	107577540	107577779	240	*	3	0.0121441	0.971616	0.818368	0.978659	0.0330728	0.0233555	LAMB1
119	chr3	109056349	109056875	527	*	5	0.00264054	0.968359	0.79407	0.993504	0.032571	0.0246212	DPPA4
186	chr16	81253692	81254719	1028	*	9	0.000553422	0.999437	0.834811	0.999957	0.0626319	0.0276343	PKD1L2
50	chr16	89023389	89023633	245	*	3	0.0135935	0.899298	0.769475	0.954571	0.0438024	0.0306678	CBFA2T3
182	chr10	134150119	134150760	642	*	11	1.09e-05	0.997494	0.794028	0.999933	0.0433953	0.0308197	LRRC27
73	chr2	109066028	109066635	608	*	3	0.00351508	0.928579	0.795048	0.967861	0.0570903	0.0315218	GCC2
65	chr3	124222817	124222910	94	*	3	0.0387169	0.916809	0.785598	0.963133	0.0431537	0.0325348	KALRN
148	chr19	50666238	50666558	321	*	6	0.0048405	0.987865	0.81373	0.998331	0.0694948	0.0340102	IZUMO2
224	chr17	48585216	48586147	932	*	14	4.35e-06	0.999996	0.831991	1	0.0928129	0.0354675	MYCBPAP, RP11-94C24.6
77	chr13	37249426	37249481	56	*	3	0.0306064	0.93275	0.802447	0.970864	0.0582596	0.0355334	SERTM1
139	chr8	6418978	6420242	1265	*	6	0.0139585	0.978982	0.795385	0.997104	0.0480555	0.038055	MCPH1, ANGPT2
97	chr22	39377247	39377790	544	*	4	0.0103924	0.949525	0.791674	0.984901	0.0669465	0.0411794	NA
115	chr12	77719732	77720159	428	*	5	0.0060231	0.961878	0.78476	0.991991	0.0628547	0.0432358	RP1-34H18.1
172	chr21	47604052	47605174	1123	*	9	0.00194255	0.993886	0.796665	0.999724	0.102363	0.0643356	AP001468.58, SPATC1L
110	chr6	139012618	139013146	529	*	5	0.00434289	0.955882	0.777058	0.990547	0.162113	0.0930625	NHSL1
